# Supplementary material for: Construction of circ_0071922‐miR‐15a‐5p‐mRNA network in intervertebral disc degeneration by RNA‐sequencing
Source: JOR Spine. 2023 Aug 24;7(1):e1275. doi: 10.1002/jsp2.1275 (PMC10782064; doi:10.1002/jsp2.1275)
Supplement: Supplementary file 1 — Table S1. The lists of OSRGs, FRGs, CRGs, IRGs, and ECM related genes. [file JSP2-7-e1275-s001.csv]

miRTarBase	ECM-related genes	OSRGs	IRGs	FRGs	CRGs
BMI1	COL6A2	ABCD1	GMIP	AKR1C2	ATP7A
WNT3A	COL6A1	ABL1	EPCAM	AKR1C3	SLC31A1
MYB	COL6A3	ACOX2	CACNA2D4	RB1	FDX1
CDC25A	COL1A1	ADA	HDC	HSF1	LIAS
CCND2	COL2A1	ADAM9	CD72	GCLC	LIPT1
RAB9B	COL1A2	ADIPOQ	NCR3	SQSTM1	LIPT2
ACTR1A	COL3A1	ABCC2	CEACAM21	NQO1	DLD
TPI1	COL7A1	ADNP2	PECAM1	MUC1	DLAT
PDCD4	COL5A1	ADPRS	ISLR	MT1G	PDHA1
RAB21	COL9A1	AGAP3	CRLF2	CISD1	PDHB
BCL2	COL9A2	AIF1	CCDC141	FANCD2	MTF1
WT1	COL9A3	AIFM2	TRAF1	FTMT	GLS
ASXL2	COL4A3	AKR1C3	CCL1	HSPA5	CDKN2A
TMEM251	COL12A1	AKT1	PLCL1	HELLS	DBT
CARD8	COL5A2	ALAD	IL2RB	SCD	GCSH
CDC14B	COL4A5	ALDH3B1	MED13	SRC	DLST
CENPJ	COL4A1	ALOX5	ZNF671	STAT3	SLC25A3
CEP63	COL4A4	ANGPTL7	C4A	PML	ATP7B
CREBL2	COL10A1	ANKRD2	MS4A14	MTOR	MT1F
ECHDC1	COL17A1	ANKZF1	HSPA1B	NFS1
GOLGA5	COL4A2	ANXA1	GUCY1A2	TP63
GOLPH3L	COL18A1	APEX1	HCK	CDKN1A
GTF2H1	COL11A2	APOA4	CTSL	MIR137
H3F3B	COL11A1	APOD	PLVAP	ENPP2
HACE1	COL4A6	APOE	C3AR1	FH
HDHD2	COL14A1	APP	HGF	CISD2
HERC6	COL8A2	APTX	ATP8B4	MIR9-1
HRSP12	COL16A1	AQP1	ROBO4	MIR9-2
HSDL2	COL19A1	ARG1	HFE	MIR9-3
HSPA1A	COL5A3	ARL6IP5	SH2D5	ISCU
JUN	COL15A1	ARNT	SMPDL3B	ACSL3
MCL1	COL8A1	ARNTL	SLC24A4	OTUB1
MSH2	COL13A1	ATF4	ARSB	CD44
OMA1	COL6A5	ATG7	COLGALT2	LINC00336
OSGEPL1	COL27A1	ATOX1	PSMC6	BRD4
PDCD6IP	COL25A1	ATP13A2	PDE1B	PRDX6
PHKB	COL21A1	ATP2A2	DSG1	MIR17
PMS1	COL22A1	ATP7A	PRSS27	NF2
PNN	COL20A1	ATRN	LEP	ARNTL
PRIM1	COL6A6	AXL	NECTIN2	JUN
RAD51C	COL24A1	BAD	OVOL1	CA9
RHOT1	COL23A1	BAG5	CCRL2	TMBIM4
RNASEL	COL28A1	BAK1	KIR2DL3	PLIN2
SLC35A1	COL26A1	BCL2	IFI35	MIR212
SLC35B3	LAMA3	BECN1	TMEM119	Fer1HCH
TIA1	LAMC2	BMP7	PREX2	AIFM2
UGDH	LAMB3	BNIP3	HLA-DQB2	LAMP2
UGP2	COL7A1	BRF2	PCDH17	ZFP36
ZNF559	LAMA1	BTK	DLC1	PROM2
CCND1	LAMB1	C19orf12	DOK1	CHMP5
CCNE1	LAMC1	CA3	SLC10A2	CHMP6
BACE1	COL18A1	CAMKK2	SPN	CAV1
DMTF1	LAMA2	CAPN2	BTN2A2	GCH1
RPS6	LAMA5	CASP3	LPXN	DAZAP1
BRCA1	LAMB2	CAT	VGLL3	PIR
AKT3	LAMA4	CBX8	PSMC5	HCAR1
WIPF1	ITGA6	CCL19	ZNF215	SLC16A1
VPS45	ITGB1	CCNA2	GIT2	NR4A1
HSP90B1	LAMC3	CCR7	NLRP3	RPTOR
SKAP2	HSPG2	CCS	PTPN7	SREBF1
NT5DC1	NID1	CD36	EPS8L1	SREBF2
FAM69A	NID2	CD38	CR1L	FZD7
C2orf74	COL4A2	CDK2	DHRS1	P4HB
FAM122C	COL4A1	CFLAR	EBF1	NT5DC2
PWWP2A	COL4A4	CHCHD2	ADAMTSL2	BCAT2
C17orf80	COL4A5	CHD6	DAB2	PLA2G6
CCDC111	COL4A3	CHRNA4	PRRX1	MIR424
C2orf43	COL4A6	CHUK	PDGFB	PARK7
C4orf27	ITGA2	CLN8	C9orf139	FXN
NIPAL2	ITGAV	COA8	ENPP4	SUV39H1
TRMT13	ITGA7	COL1A1	GPR174	ATF2
ANAPC16	ITGA1	CPEB2	DENND6B	ACOT1
CADM1	ITGB4	CRK	PAK5	ALDH3A2
TMEM184B	ITGA3	CRYAB	FAT4	STK11
APP	COL9A2	CRYGD	THEMIS	FNDC5
UCP2	COL9A1	CYBA	IGFLR1	CircIL4R
VEGFA	COL9A3	CYBB	KLRD1	CDH1
TSPYL2	ITGA11	CYCS	NCF1C	NEDD4L
NFKB1	ITGA4	CYGB	KCND2	BRD2
CHUK	COL1A2	CYP1B1	ECM2	BRD3
TP53	COL1A1	CYP2E1	FGF14	BRDT
FGF7	ITGA10	DAPK1	PDE6G	DECR1
CLCN3	COL2A1	DGKK	IL13	GLRX5
CRKL	KDR	DHCR24	PAFAH1B2	NCOA3
MN1	ITGB3	DHFR	TNFRSF6B	NR5A2
Ccnd1	ITGAM	DHFRP1	RBP5	PANX2
HMGA1	ITGB2	DHRS2	RNF180	RHEBP1
HMGA2	JAM3	DIABLO	DOK6	TFAP2A
IFNG	ITGB5	DNM2	MFAP3	CP
PURA	SPP1	DPEP1	TNFSF18	ARF6
RECK	F11R	DUOX1	TVP23A	ABHD12
DLK1	ITGAL	DUOX2	MRPL27	PPP1R13L
PLA2G2D	CD44	DUSP1	TBC1D10C	TFAM
ACVR1B	IBSP	ECT2	RFXAP	KDM3B
IKBKG	TNC	EDN1	SPOCK2	RNF113A
GCLM	VWF	EEF2	FCAR	AHCY
PCF11	ITGA9	EGFR	HSPA4	circ-TTBK2
HIST1H2BK	ITGA5	EGLN1	TCIRG1	MIR522
ODC1	ITGAX	EIF2S1	LEPR	IDH2
CALD1	JAM2	ENDOG	SH2D1A	PPARA
RPP30	THBS1	EPAS1	THBS1	SIAH2
ASNSD1	VCAM1	EPX	GPIHBP1	VDR
CCNYL1	FBN1	ERCC1	TLR5	NEDD4
RGPD5	CDH1	ERCC2	IL5	AR
PREB	ITGB7	ERCC3	GPSM3	MTF1
PDHX	ITGAE	ERCC6	RFXANK	COPZ1
SNX6	AGRN	ERCC6L2	FMNL1	NUPR1
CNN3	ITGA8	ERCC8	ARHGAP9	USP35
KIF1A	COL13A1	ERMP1	DENND1C	NEAT1
NAB1	COL10A1	ERN1	OAS1	PARP1
CCT6B	CD47	ERO1A	GPR55	PARP2
CHD4	COMP	ETFDH	EBF2	PARP3
CLCC1	LUM	ETS1	RNF222	PARP4
GDI2	COL8A1	ETV5	NFYC	PARP6
BRWD1	COL8A2	EZH2	IL10RB	PARP8
MAPK6	COL3A1	FABP1	TMEM233	PARP9
PSMC4	COL16A1	FANCC	LHFPL2	PARP10
ATF2	COL6A5	FANCD2	RASGRP3	PARP11
ATP6AP1	COL6A6	FBLN5	TIMP3	PARP12
FBXO3	COL6A3	FBXO7	DPEP2	PARP14
PRDX3	COL6A1	FBXW7	AMPH	PARP15
CABIN1	COL6A2	FER	IGSF6	PARP16
FASN	COL5A3	FGF8	SLIRP	PDSS2
SEC63	COL5A2	FKBP1B	ITGB2	TXN
PTAR1	COL5A1	FOS	LAMA2	SENP1
DSTYK	ITGA2B	FOSL1	SNAI3	OIP5-AS1
FOXO1	FN1	FOXO1	CRTAM	MIR190A
TMEM214	BSG	FOXO3	LTC4S	FGF21
TRIM28	FGA	FUT8	PTGFR	CREB1
NOP2	FGB	FXN	FAM13C	CREB3
MYBL1	FGG	FYN	CYP1B1	CREB5
TTC1	VTN	G6PD	SLC8A1	MIR130B
BTRC	ITGB8	GATA4	PLIN3	BEX1
REPIN1	ICAM1	GCH1	FGD3	ASAH2
KLF4	ICAM3	GCLC	PARVG	FABP4
YAP1	ICAM4	GCLM	CCR1	AKT1S1
CARM1	ICAM5	GGT7	DSC1	MLST8
SOX5	ICAM2	GJB2	PROM1	TYRO3
SHOC2	ITGAD	GLRX2	IL2	SIRT6
PLEKHA1	PECAM1	GNAO1	C1orf54	TMSB4X
CEP55	COL23A1	GPR37	BATF2	TMSB4Y
ZDHHC16	ITGB6	GPR37L1	CRCT1	KIF20A
STXBP3	MADCAM1	GPX1	CTSZ	ECH1
C1ORF21	SCUBE3	GPX2	GNS	circRHOT1
AMOTL1	SCUBE1	GPX3	SVOPL	ETV4
BTG2	MMP2	GPX4	ZCCHC24	MEG8
ETNK1	MMP13	GPX5	ENPEP	VCP
TARBP2	MMP9	GPX6	BEX5	circ_0007142
MTFR1L	MMP12	GPX7	PRF1	RBMS1
USP15	FBN3	GPX8	PIK3R6	KDM4A
AKAP11	FBN2	GSKIP	RUNX1T1	MGST1
FCF1	CTSS	GSR	VENTX	circKIF4A
ARIH1	MMP7	GSS	IL1R1	miR-7-5p
PAGR1	MMP3	GSTP1	FCRL4	circ_0067934
SNTB2	CTSK	GUCY1B1	FAM155A	MPC1
VPS4A	CTSV	H19	RAET1E	CHMP1A
C16ORF72	ADAMTS18	HAO1	NTRK1	CAMKK2
GOSR1	ADAMTS1	HBA1	ESAM	SOX2
MINK1	ADAMTS16	HBA2	IL27	SRSF9
RPS6KB1	ADAMTS9	HBB	UBXN1	PROK2
NAPG	ADAMTS8	HDAC2	FHL5	MIR4443
GALNT1	ADAMTS4	HDAC6	LDB2	SIRT2
PNPLA6	ADAMTS5	HGF	SIRPB1	circRNA1615
ZCCHC3	ACAN	HIF1A	CLEC4E	MIR27A
SOWAHC	MMP19	HMOX1	CHRNA6	MIR670
CCNT2	PLG	HMOX2	GREM1	MEF2C
UBR3	CTSG	HNRNPD	GZMK	EZH2
ZNRF3	COL11A1	HNRNPM	SEC24D	PEDS1
YWHAH	COL11A2	HP	NLRC5	ADAMTS13
SEPT2	CTSL	HSF1	ALOXE3	CDC25A
B3GNT2	CTSB	HSPA1A	ANKRD36BP2	SFRS9
ACTR2	MMP20	HSPA1B	STARD13	CAV
CDV3	MMP10	HSPB1	TLR1	CircFNDC3B
U2SURP	MMP1	HTRA2	BANK1	PPARD
RARB	TMPRSS6	HYAL1	PSMB8	ENO3
ITPR1	MMP14	HYAL2	IFNE	LCN2
BHLHE40	MMP8	IDH1	CLEC4A	MARCHF5
PI4K2B	COL19A1	IL10	PTPRO	TRIB2
CANX	PRSS2	IL18RAP	ALOX5AP	DHODH
PCMT1	ADAM17	IL6	CSF1	MIR545
E2F3	ADAM10	IMPACT	FLT1	PDK4
PPP1R11	ADAM9	INS	CDC42SE2	CircPVT1
HSPA1B	COL17A1	IPCEF1	HLA-A	MIR9-3HG
PIM1	ELANE	JAK2	PTAFR	ADIPOQ
CD2AP	CTSD	JUN	GJA5	circDTL
CALU	MMP15	KCNA5	HEYL	mmu_circRNA_0000309
UBN2	FURIN	KCNC2	KLRC2	PTPN18
EN2	COL12A1	KDM6B	SGCD	ABCC5
MAFK	PHYKPL	KEAP1	RGS13	CISD3
FOXK1	COL25A1	KLF2	S100A8	MS4A15
USP42	COL26A1	KLF4	GPC6	FURIN
ZFHX4	COL15A1	KRT1	TBCEL	circRHBG
RAD23B	MMP11	LANCL1	HSPA12B	GALNT14
ZBTB34	COL14A1	LDHA	EPS8	KLHDC3
SLC9A6	A2M	LIAS	CD207	LINC01833
ZNF275	ELN	LONP1	HLA-DRA	circGFRA1
OGT	ADAM8	LPO	TNFRSF13C	MAPKAP1
LUZP1	TLL2	LRRK2	CCL25	PRR5
CHAC1	TLL1	MACROH2A1	LIPA	RICTOR
SCAMP4	BMP1	MAP1LC3A	CHIT1	GSTM1
PAK2	MMP25	MAP3K5	CD70	TERT
ENTPD1	MMP24	MAPK1	BTN3A1	circ0097009
UBE4A	MMP17	MAPK13	C11orf21	TMEM161B-DT
ARCN1	MMP16	MAPK3	ZNF835	circEPSTI1
PTPRJ	PRSS1	MAPK7	RNASE6	MIR18A
TMEM138	CTRB1	MAPK8	BST2	RARRES2
RASSF5	KLKB1	MAPK9	STRN	HSPB1
MAPKAPK2	KLK2	MAPKAP1	EIF2AK4	SLC40A1
BCL7A	TIMP2	MAPT	IL21	GPX4
SKI	CMA1	MB	INHBE	NFE2L2
RCOR1	TPSAB1	MBL2	SLC39A2	FTH1
SPRED1	SPOCK3	MCL1	ACKR3	SLC3A2
SMAD3	TIMP1	MCTP1	CYFIP2	CBS
SCAMP5	CTRB2	MEAK7	IL18R1	SESN2
UBE2Q2	OPTC	MELK	CYSLTR2	FTL
DCTN5	NCSTN	MET	GIMAP2	RRM2
PSKH1	PSEN1	MGAT3	FCGR3B	GDF15
ANKRD13B	HTRA1	MGST1	TGFB2	NOS2
EZH1	CAPNS2	MICB	PAM16	RELA
PNPO	CAPNS1	MIR103A1	RAD23B	PRDX1
SNX11	CAPN9	MIR107	ANKRD55	DUSP1
RNF138	CAPN14	MIR132	HLA-E	NCF2
IER2	CAPN5	MIR133A1	IL23R	MT3
TNFSF9	CAPN3	MIR17	RIN3	UBC
ENTPD6	CAPN10	MIR195	PDIA2	ALB
KIF3B	CAPN11	MIR19A	VASH1	TXNRD1
NOL4L	CAPN13	MIR21	AP3B1	SRXN1
RASSF2	CAPN15	MIR29B1	KIR2DS4	GPX2
CDS2	CAPN6	MIR34A	ACE	BNIP3
ATP5G3	CAPN8	MIR675	TSLP	OXSR1
TNRC6B	CAPN7	MIR92A1	ARRB2	SELENOS
EPT1	CAPN12	MIRLET7B	CHN1	ANGPTL7
PEX13	CAPN2	MMP14	ANGPTL2	DDIT4
TET3	CAPN1	MMP2	RFX5	LOC284561
PRKCD	CAST	MMP3	TNF	ASNS
CPEB2	BCAN	MMP9	SLC7A7	TSC22D3
TADA2B	CASP3	MPO	CLEC6A	DDIT3
GRAMD3	ADAM15	MPV17	IL5RA	JDP2
CREBRF	DCN	MSRA	RAB39A	SLC1A4
CDKN1A	KLK7	MSRB2	ASXL2	PCK2
IRF4	TGFB1	MSRB3	ARHGDIB	TXNIP
KLHDC10	LTBP4	MT-CO1	FNDC1	VLDLR
UBE3C	LTBP3	MT-ND1	C6orf132	GPT2
SUN1	LTBP2	MT-ND3	TNFRSF8	PSAT1
HMBOX1	LTBP1	MT-ND5	HLA-DQA1	LURAP1L
RNF38	MFAP3	MT-ND6	CD300C	SLC7A5
PSAT1	MFAP1	MT3	CLTB	HERPUD1
ZBTB33	MFAP4	MTF1	SARDH	XBP1
PAFAH1B2	EMILIN3	MTR	CD3G	ZNF419
RPRD2	EMILIN2	MYB	CCL2	KLHL24
PNRC2	EMILIN1	MYEF2	ABI3	TRIB3
CDADC1	MFAP2	NAPRT	IRF7	ZFP69B
AGO4	MFAP5	NCF1	ITGA2B	ATP6V1G2
GPR180	EFEMP1	NCF2	ALDH3B1	VEGFA
PPM1A	FBLN2	NCF4	CORIN	TUBE1
SLC39A9	FBLN1	NCOA7	PDGFC	ARRDC3
FAM103A1	FBLN5	NDUFA12	ROR1	CEBPG
RBBP6	EFEMP2	NDUFA6	MYO1G	SNORA16A
PAFAH1B1	TGFB2	NDUFB4	RC3H2	RGS4
TAOK1	TGFB3	NDUFS2	GJA4	BLOC1S5-TXNDC5
SNRPB2	GDF5	NDUFS8	TLR10	LOC390705
HSPE1-MOB4	BMP2	NEIL1	SPRY1	EIF2S1
MOB4	BMP4	NET1	CTSO	KIM-1
BZW1	BMP7	NFE2L1	ALPK2	CXCL2
NUP50	BMP10	NFE2L2	PLXDC1	HSD17B11
FGF2	LOXL3	NME2	LTBP2	SETD1B
HSPA4L	LOXL2	NME5	GPR141	MAFG
RBPJ	LOXL4	NME8	MAP7D1	IL33
TBPL1	LOXL1	NOL3	PARP15	HAMP
FZD6	LOX	NONO	CHST13	STEAP3
BAG4	COL24A1	NOS3	SAMSN1	DRD5
ZNF449	COL27A1	NOX1	RASAL3	DRD4
YIPF6	PLEC	NOX4	ADPRH	MAP3K5
DDX3Y	DST	NOX5	ITGB1	SLC2A1
MSL1	CD151	NQO1	IFNAR2	SLC2A3
ENTPD7	PCOLCE	NR4A2	CD300A	SLC2A6
PRRC2C	PXDN	NR4A3	TNFAIP8L2	SLC2A8
WEE1	COL28A1	NUDT1	IFI44L	SLC2A12
ELK4	COL22A1	NUDT15	TYROBP	GLUT13
GABARAPL1	COL21A1	NUDT2	SEC24A	SLC2A14
PDIK1L	COL20A1	OGG1	TGFBR2	EIF2AK4
ATXN7L3B	PLOD3	OSER1	CYTIP	TFAP2C
ZNF691	PLOD2	OXR1	FBXL7	SP1
DYNLL2	PLOD1	OXSR1	ZNF620	HBA1
SRPRB	P4HA2	P4HB	IL1RL1	NNMT
CDC42SE2	P4HA1	PAGE4	NCF1	PLIN4
WIPI2	P4HA3	PARK7	LAPTM5	HIC1
TBRG1	P4HB	PARP1	SCEL	STMN1
CHEK1	ADAMTS3	PAWR	OGFRL1	CAPG
TMEM109	ADAMTS2	PAX2	GPR137B	HNF4A
C1ORF226	ADAMTS14	PCGF2	FLI1	NGB
SIRT4	P3H1	PCNA	PCDH18	YWHAE
SETD1B	PPIB	PDCD10	HTR2A	GABPB1
HOXC8	CRTAP	PDE8A	KIR3DL3	AURKA
RAB3IP	SERPINH1	PDGFD	CYP27A1	MIR4715
PPP2R5C	P3H3	PDGFRA	SLC12A3	RIPK1
SLCO3A1	P3H2	PDGFRB	KCNT2	MIR30B
MLLT6	COLGALT1	PDK1	IL19	MMP13
CBX2	COLGALT2	PDK2	NOTCH4	LRRFIP1
ZFP28	PCOLCE2	PDLIM1	KLRC1	CBR1
CHMP4B	CEACAM1	PENK	PCDHGA12	PTGS2
GABPA	CEACAM6	PINK1	AQP10	AKR1C1
STRADB	CEACAM8	PJVK	MAN1C1	RPL8
MTMR3	DMD	PKD2	APOBEC3G	IREB2
CRIM1	DAG1	PLA2R1	VAMP5	ATP5MC3
SOCS5	NRXN1	PLEKHA1	IL7R	CS
CTDSPL	PDGFB	PLK3	LCK	EMC2
ITGA2	FGF2	PML	BST1	ACSF2
PIK3R1	PDGFA	PNKP	SLURP1	NOX1
PPIL1	TTR	PNPT1	GDF5	CYBB
CAPZA2	NTN4	PPARGC1A	MVP	NOX3
ZNRF2	DDR2	PPARGC1B	AMHR2	NOX4
IFT74	SDC1	PPIA	RIPOR2	NOX5
OCRL	SDC4	PPIF	FAM30A	DUOX1
CHIC1	PRKCA	PPP1R15B	LRRC25	DUOX2
KLF6	ACTN1	PPP2CB	DIXDC1	G6PD
PHLPP1	TRAPPC4	PPP5C	TLR4	PGD
RET	SDC2	PRDX1	SFN	VDAC2
SIDT2	CASK	PRDX2	PKHD1L1	PIK3CA
ASCC1	SDC3	PRDX3	S100A7A	FLT3
DMRT2	DDR1	PRDX4	MFRP	SCP2
TLL1	ADAM12	PRDX5	CCR7	TP53
LUC7L3	ADAM19	PRDX6	SECISBP2L	ACSL4
ALDH3B1	SH3PXD2A	PRKAA1	PRKG1	LPCAT3
EFTUD2	DMP1	PRKAA2	PLA2G4E	NRAS
CSNK1E	DSPP	PRKCD	SOX17	KRAS
TPM2	SERPINE1	PRKD1	PMP22	HRAS
ZNF460	ASPN	PRKN	TMEM176B	TF
FGFR4	FMOD	PRKRA	HIST1H3H	TFRC
DOCK11	BGN	PRNP	BTN3A3	TFR2
ACTR3B	PTPRS	PRODH	FPR1	SLC38A1
ZNF367	NCAM1	PRR5L	RPS6KA4	SLC1A5
UBE2V1	TNXB	PSEN1	TNFRSF25	GLS2
UBE2Q1	TNN	PSIP1	TENM3	GOT1
TSC22D2	TNR	PSMB5	CCL3	CARS1
TOB2	VCAN	PTGS1	KCNK13	ALOX5
TMEM189-UBE2V1	NCAN	PTGS2	KL	KEAP1
TMEM189	LRP4	PTK2B	ITGA9	HMOX1
TM4SF1	MUSK	PTPRK	LY9	ATG5
TFAP2A	APP	PTPRN	RASSF4	ATG7
STK38	SPARC	PXDN	GBGT1	NCOA4
SSRP1	MATN1	PXDNL	LTBR	ALOX12
SIK1	MATN4	PXN	PDE3B	ALOX12B
SH3BP4	MATN3	PYCR1	RAMP3	ALOX15
SEC24A	HAPLN1	PYCR2	AKNA	ALOX15B
RNF168	HIF1A	PYROXD1	HVCN1	ALOXE3
REL		RACK1	ZBTB32	PHKG2
PISD		RAD52	HLX	ACO1
PDE4D		RBM11	XAF1	G6PDX
NR6A1		RBPMS	SIGLEC10	ULK1
NFIC		RELA	HSP90AA1	ATG3
NAA25		REST	RGS5	ATG4D
LAMC1		RGS14	XCR1	BECN1
KIAA0226		RHOB	TRPV2	MAP1LC3A
IVNS1ABP		RIPK1	GLIS3	GABARAPL2
IPPK		RIPK3	SLCO2B1	GABARAPL1
HOXA3		RNF112	KIR2DL1	ATG16L1
HEYL		ROMO1	ENOX1	WIPI1
HDGF		RPS3	GGTA1P	WIPI2
GNB1		S100A7	DOK5	SNX4
GNAL		SCARA3	APOE	ATG13
FURIN		SCGB1A1	ENG	ULK2
EIF1AX		SDC1	RAPGEF6	SAT1
DYRK3		SELENOK	WARS	EGFR
CPSF7		SELENON	PIK3R5	MAPK3
CDK6		SELENOP	ZNF423	MAPK1
CARD10		SELENOS	CLNK	BID
AVL9		SESN1	SLAMF6	ZEB1
AGO2		SESN2	IL12B	DPP4
ABL2		SESN3	ITGA5	CDKN2A
ABHD2		SETX	UQCC2	PEBP1
ABCC6		SFPQ	FASLG	SOCS1
PRKAR2A		SGK2	FCER1G	CDO1
C10orf54		SIGMAR1	UHMK1	MYB
PHYHIP		SIN3A	APLNR	MAPK8
CASKIN1		SIRPA	ZNF660	MAPK9
ZNRF1		SIRT1	TNFRSF4	CHAC1
CD180		SIRT2	ETS1	MAPK14
KIAA0895		SLC1A1	JAK3	LINC00472
ORC4		SLC23A2	CD40	PRKAA2
ODF2L		SLC25A24	CCR10	PRKAA1
DNAJA1		SLC7A11	PODN	ELAVL1
L2HGDH		SLC8A1	HLA-DOB	BAP1
ZNF622		SMPD3	CORO1A	ABCC1
ZMAT3		SNCA	NCOA2	MIR6852
USP53		SOD1	DKK2	ACVR1B
SYPL1		SOD2	PSMD8	TGFBR1
SRPR		SOD3	CREBL2	EPAS1
SREK1		SP1	ALOX5	HILPDA
SMAD7		SPHK1	MPP1	HIF1A
PRICKLE2		SRC	FZD4	IFNG
LRIG2		SRXN1	MAP1LC3C	ANO6
KIF5B		STAR	ERCC6L2	LPIN1
FAM122B		STAU1	B2M	HMGB1
E2F7		STK24	KCNK6	TNFAIP3
DDX3X		STK25	SGIP1	TLR4
CDCA4		STK26	SON	ATF3
CDC37L1		STOX1	ACVR1	ATM
ATG9A		STX2	LILRB3	YY1AP1
ASGR2		STX4	PLEKHO1	EGLN2
ZNF620		SUMO4	IL12RB1	MIOX
HAUS3		TAT	RTKN2	TAZ
YTHDC1		TBC1D24	APOBEC3H	MTDH
TMEM245		THG1L	ZNF366	IDH1
TMEM100		TLDC2	CTF1	SIRT1
SRSF1		TLR4	TPSD1	FBXW7
SNX16		TLR6	IFNLR1	PANX1
SESTD1		TMEM161A	SNED1	DNAJB6
RIMS3		TNFAIP3	CCDC102B	BACH1
RCAN3		TOR1A	TGFB3	LONP1
PPIG		TP53	ICAM1	CD82
PLRG1		TP53INP1	MYCT1	IL1B
PLAG1		TPM1	HERC6	CTSB
PHKA1		TPO	BHLHE22	POR
MYO5A		TRA2B	SPRR2G	CYB5R1
KIF23		TRAF2	GPR4	ELOVL5
HNRNPDL		TRAP1	UNC93B1	FADS1
CDK1		TREX1	MAGEL2	FBW7
CCNE2		TRPA1	HS3ST1	PTEN
CBX6		TRPC6	IGSF21	NR1D1
AXIN2		TRPM2	SLAMF8	NR1D2
CASK		TSC1	APOL6	TBK1
DMPK		TXN	LYL1	IL6
ATAD5		TXN2	ASGR2	USP7
AKR1B10		TXNIP	TSPAN4	miR-182-5p
GPATCH8		TXNRD1	AIM2	miR-378a-3p
ARHGDIA		TXNRD2	HSD17B14	ATF4
CPEB3		UBE3A	PSMC1	AQP3
JARID2		UBQLN1	ST3GAL2	AQP5
CAMSAP1		UCN	PLA2G7	AQP8
ATG14		UCP1	BCL2A1	LINC00618
TRIM35		UCP2	PYHIN1	MT1DP
FLCN		UCP3	STK33	PEX10
NNT		VKORC1L1	PATZ1	AGPAT3
SLC2A3		VNN1	ANKRD17	PEX12
SBNO1		VRK2	CLCF1	CHP1
POM121C		WNT1	FGD5	GPAT4
NUFIP2		WNT16	TMEM204	BRPF1
LAMP2		WRN	SIGLEC6	OSBPL9
EFNB2		XRCC1	NID2	INTS2
RPL14		ZC3H12A	HLA-DPB1	MMD
GNAT1		ZNF277	CD53	CYP4F8
HOXA10		ZNF580	SH2B3	MLLT1
CBX4		ZNF622	HLA-C	TTPA
PHC3			IL17RB	GRIA3
PDCD1			ASXL3	EPT1
BAZ2A			MFNG	POM121L12
ZNF585B			IFNA13	LIG3
ANAPC13			CD84	AEBP2
PRSS21			HNMT	AGPS
RALGAPB			RTP4	CDCA3
GSG1			MX1	PEX2
POLDIP3			DDI2	PEX6
AP5Z1			ATE1	TIMM9
CLSPN			EPOR	DCAF7
UGT2B4			DNAJC5B	LCE2C
MAP4K2			GAPT	FAR1
CCDC83			TNFRSF18	PHF21A
DECR1			GRIN3A	SMAD7
ZBTB10			DLL4	LYRM1
YWHAQ			ADGRE5	AMN
USP48			SLC6A12	PEX3
SALL1			STK17B	MTCH1
RUNX1T1			ABCC9	ACADSB
RTN4			MICAL2	PVT1
PNISR			MRPS12	hsa_circ_0008367
PHLPP2			FKBP7	SLC39A14
PAG1			BMPR1A	MAP3K11
NUCKS1			CLEC11A	GSK3B
MKX			CX3CR1	BRD7
MBD4			EPSTI1	SLC25A28
LRRFIP2			MEDAG	MFN2
KPNA3			BMPR2	SLC11A2
KPNA1			CCR5	ZFAS1
HIGD1A			ARHGAP4	TSC1
HCFC2			SOWAHD	TGFB1
GRB2			FCRL6	SNCA
FKBP1A			EGF	SIRT3
FBXL20			ADGRE2	CGAS
CRK			CCR3	STING1
CLIP4			NCR1	HDDC3
CDK17			MXRA8	MIR761
CACUL1			RASGRP4	MDM2
C11orf24			PIM2	MDM4
ASH1L			REL	MIR214
AMOT			NCF2	DLD
SLC29A1			EHD2	WWTR1
OSCAR			SEM1	PRKCA
MTHFR			PTPRCAP	LGMN
FAM229B			ITGA4	SMPD1
EPM2AIP1			PLCB2	MYCN
ZNF267			FCN1	IFNA1
SSU72			SIGLEC14	IFNA2
DNAJC10			AP1S2	IFNA4
ZNF704			NR1H3	IFNA5
YRDC			PKD2L1	IFNA6
TPM3			CSMD2	IFNA7
TMEM161B			CACNA1C	IFNA8
TM7SF3			BMPR1B	IFNA10
TAF13			GNAI2	IFNA13
SZRD1			TMEM156	IFNA14
RNF149			LILRB4	IFNA16
RACGAP1			S1PR4	IFNA17
RAB23			CNFN	IFNA21
PTPRD			TIGIT	SMG9
PRKAA1			PDGFA	PPARG
PRDM4			TM4SF18	miR-335
PPAP2B			UNC13D	SNX5
LURAP1L			ADGRF5	PAQR3
KANK1			CD274	MICU1
HIST2H2BE			SIGLEC5	TOR2A
GPR27			CCR8	MIR375
EXT1			SLC25A53	MAP3K14
CYP26B1			MARCO	CircKDM4C
CNKSR3			PHACTR1	MIR324
CA8			ITGA1	QSOX1
BTN3A3			ADAM6	MIB2
ARHGAP12			TAP1	CLTRN
OSBPL3			ARHGAP30	KLF2
KRT33B			PRKAR2A	MIR5096
TUBB2A			CLEC4D	HOTAIR
MSANTD4			LGMN	H19
LANCL1			SULT1C4	FOXO4
HNRNPA2B1			HLA-DRB5	YTHDC2
KIAA1456			DOCK11	DDR2
SLC25A12			LILRP2	SLC39A7
DLGAP3			CR1	TRIM46
THRAP3			HIST1H2AM	ACSL1
SMDT1			ZNF683	KDM5A
RAPH1			ANKRD44	TRIM21
CCNT1			IL2RA	DPEP1
ZNF391			APOL3	CYGB
CCDC80			IPCEF1	IDO1
ZBTB16			CMAHP	GSTZ1
XKR7			VEGFC	GJA1
WNK3			BNC2	SLC7A11
VAV2			SIRPB2	PGRMC1
TGFBR3			SP140	CIRBP
RASEF			GATA3	circPSEN1
NCKAP1			NFKBID	USP11
MAP3K7			CTSK	YAP
KLHL15			LILRA2	MIR135B
GNG12			IKZF3	TRIM26
FZD9			TLR8	NDRG1
CMTM4			SELL	MIR302A
CCDC88C			MRO	ASMTL-AS1
ARMC12			LATS2	FADS2
AHNAK2			CPZ	PIEZO1
ACVR2A			RTRAF	LIFR
TLK1			USP51	PTPN6
UBE2H			CARD9	MIR15A
TTLL5			IL1RAP	EGR1
RIF1			TNFRSF10D	ADAM23
SERBP1			TTC16	ARHGEF26-AS1
PHF19			GVINP1	CPEB1
LSM11			MAN1A2	COX4I2
PROSC			CD8B	lncRNA AABR07017145.1
CLEC2D			NRXN3	TIMP1
PDIA6			IL17A	KDM6B
N4BP1			IL15	METTL14
Cask			EPO	MIB1
Dmpk			CCL4	KDM5C
Pdcd1			EDA	MEG3
Npepps			LCE3D	CCDC6
TRAK1			CD5	CFL1
ADRA2B			SH2D3C	MIR539
ANKMY1			GRAP2	KMT2D
GPRC5A			GPRIN3
C3orf36			GATA2
BSPRY			ADGRD1
ANKRD36			CXCR5
KLHL40			SLC2A5
NOTCH2			PARP12
EIF2B2			PIP4K2A
CUL3			TNFSF13B
DCAF17			PTGIR
RS1			IRF9
GLP2R			IL2RG
FLOT2			GNG11
HNRNPA1L2			TNS3
NEGR1			TMEM176A
MCFD2			EIF2A
HNRNPA1			PPL
SLC35E2B			KIRREL1
ARHGAP32			S100A16
RAB15			COL4A2
ADORA3			NFYA
PPIP5K2			PSME3
SYNRG			C19orf38
ZNF91			LY96
ZBTB5			DUSP16
VPS33B			RAB42
CHMP3			CD86
VCL			C5AR1
USP3			ADAMTS5
USP31			ANTXR1
TUBB			ART4
TRAM1			P2RY2
TMEM69			GNA15
TMEM55B			CDSN
TMEM135			P2RX5
TLE4			PDGFRL
TKTL1			FILIP1L
TIMM13			CCL17
TFB1M			TNIP3
TCF3			SLA2
TBL1XR1			ADGRE4P
TBCCD1			DOK2
TBC1D20			ULBP1
TBC1D14			CXCR4
TASP1			PSMD7
SUPT16H			TBXA2R
STX17			ST6GALNAC3
SRPK1			AEBP1
SPTLC1			CTSE
SMURF1			ASPN
SLC9A1			PCED1B
SLC7A5			IFNL1
SLC25A29			HAVCR1
SLC25A22			EFEMP2
RPS6KA3			HLA-DMB
RPS5			ZC3H12D
RPL36			C1orf116
RNPS1			COL6A5
RNMT			CCL18
RNH1			HRH2
RFWD2			HSPA8
REXO1			RNF166
RELT			ASAH1
RAP2C			PEAK3
RAB40B			PSMB9
RAB11FIP2			HLA-DOA
PSMB5			PSME1
PPP6C			LRRC17
POU2AF1			ZNF469
POLE4			CTSB
PGD			RASSF6
PEX12			ZNF521
PANK1			TLR9
TM9SF2			ZNF827
OTUB1			DMXL2
NR2C2			GTF2A1
NCOR2			KLHL11
MTMR4			MMP16
MRPL40			ADCYAP1
MLXIP			RAB39B
MIB1			APBB2
MED11			ENTPD1
MCM3AP-AS1			ADGRG5
LYRM5			RGPD1
LRRC57			TTC24
LRPPRC			POSTN
LITAF			HSH2D
KLC2			ZBTB10
TECPR2			ARHGAP15
KATNAL1			NIPAL4
IRAK1BP1			RUNX3
HYOU1			PIEZO2
GSK3B			KCNJ10
GGA3			GPBAR1
GANAB			ARRDC5
GABARAP			IFNAR1
FRYL			MICB
FAM73A			IFI30
AMER1			FAM83A-AS1
EDC3			CCL22
DSCR3			CARD11
DPP8			DCANP1
DNAJC9			CDKL5
DICER1			AOAH
CYLD			JAKMIP1
CYB561A3			SUCNR1
CUL2			MRPL55
CSDE1			HLA-DQA2
CREG1			KLRC4
CPNE1			CANX
RHOV			TRAF3IP3
CDKN2AIPNL			IL6
CDC27			CETP
CBFA2T3			IRF1
C6orf106			NAIP
C2orf42			CD6
LRIF1			ACP5
C15orf39			TNFRSF1A
BSG			GPR78
B4GALT1			GATA1
ATP13A3			CAMK4
ASXL1			IFNB1
AP3M1			ZNF804A
AFF4			SFTPB
ACOX1			SNX20
CXCL10			ROCK2
GSDMB			HK3
DRD1			SAMD14
LINC01565			MR1
ADGRL1			ITGB3
			HIPK3
			B3GAT1
			PUS10
			KIR3DL2
			TIE1
			TREM2
			FPR2
			SOD3
			CLEC1A
			TBX21
			STARD8
			IFFO1
			CST7
			CERKL
			TAPBP
			RRN3P2
			LMTK2
			CD226
			LGI2
			PSMD4
			TNFRSF9
			SELP
			NOX4
			DUOXA1
			ITK
			RGS18
			TNFRSF11A
			CYTH4
			TNN
			SLC45A3
			FICD
			IL15RA
			SDS
			BATF3
			CALB2
			ADTRP
			EVPL
			CD1C
			CD79B
			MCOLN2
			CLEC5A
			IL10RA
			NR5A2
			CDH11
			ATP2A3
			CTHRC1
			LY86
			BMP7
			P2RY12
			DDR2
			KLK7
			CLMP
			TREM1
			IFITM1
			RNF125
			KIF21B
			TNFRSF17
			PROCR
			GYPC
			CNTFR
			P2RX4
			CCL28
			CXCL9
			LGALS2
			RGL1
			IGSF10
			FBLN5
			CCL11
			XPNPEP2
			IL20RA
			TNFRSF13B
			PVR
			EBI3
			ANKRD22
			CCL8
			MRGPRF
			DACT3
			MZB1
			KLRB1
			FNBP1
			ABI3BP
			IL1RN
			RUBCNL
			CLIC5
			LAMC2
			ATP8A1
			CD163L1
			CXCL2
			MGAT4A
			SPARCL1
			ALDH1A1
			UBD
			PBX4
			SULT2B1
			JAM2
			GIMAP7
			EDAR
			SALL2
			STAB1
			HSP90AB1
			LYPD3
			MS4A7
			P2RY13
			PRKAR2B
			LILRB5
			GIMAP8
			VEGFA
			P2RY8
			SFRP2
			PPM1H
			PFDN2
			C1QTNF7
			AKAP5
			OASL
			KCNMB1
			KCTD12
			VPREB3
			CD180
			FRZB
			TESC
			HSPA2
			PDE3A
			MGAT5
			COL14A1
			SULT1C2
			ADA2
			MRVI1
			CTSG
			RELN
			ACTA2
			CCL19
			AQP1
			FCER2
			MMP14
			CCL21
			TMEM140
			EVI2B
			GSDMA
			ADAM12
			KIR2DL4
			AQP9
			CD163
			RASSF2
			FCMR
			NXPE4
			CD48
			GZMA
			FUCA1
			CXCL8
			ZEB2
			STAP1
			DMKN
			PLPP3
			FBLN2
			MAN1A1
			TNFRSF12A
			CLIP3
			PTPRC
			PTGIS
			CD7
			RCAN2
			P2RY10
			CPVL
			EDNRB
			SSC5D
			AZGP1
			SELENBP1
			HSPA1A
			GLIPR2
			TLR3
			PLEK2
			RAB37
			MS4A2
			CTSW
			WNT2
			CHAC1
			IL23A
			C15orf48
			PPP1R16B
			PIK3CG
			CLIC2
			FCRLA
			STRIP2
			HLA-DPA1
			PADI2
			NAALADL1
			F13A1
			FCGBP
			KIT
			TNFRSF11B
			SHE
			TPSG1
			MAP4K1
			KRT16
			LRRC15
			ARHGEF6
			TRPV3
			CPNE5
			MS4A4A
			LOXL2
			TAGAP
			CPXM1
			TLR7
			P2RX1
			TSPAN11
			IL1B
			DPEP1
			GZMM
			OLFML1
			FAM49A
			FAS
			CDH3
			RHOD
			C16orf54
			COL11A1
			SPRR1B
			COL5A2
			ADRM1
			COL3A1
			BDKRB2
			PSMD14
			ADAMTS12
			KCNA3
			ADRA2A
			PRELP
			KCNN4
			HAPLN3
			KRT6A
			CD209
			SPRR1A
			SPARC
			ENPP2
			DENND2A
			PLA2G2D
			PARM1
			PDGFRA
			COL4A1
			ACVRL1
			SIGLEC1
			ABCB1
			CD36
			MSRB3
			CSF1R
			FGL2
			PLPP4
			INHBB
			RARRES2
			APOBR
			PLAC9
			ICAM3
			IL11
			CCL20
			ZEB1
			SPIB
			CFP
			INPP5D
			KIAA1549
			SNTB1
			CCL23
			COL5A3
			BGN
			FOXP3
			ABCA9
			SLC17A9
			MMP3
			LRMP
			FAP
			PAG1
			ABCA8
			PGM5
			ITGB7
			TMEM47
			BHLHE41
			HPGDS
			FSTL3
			SIGLEC8
			RSAD2
			CMA1
			COL12A1
			TNFRSF10B
			CILP
			OLFML3
			CD14
			BLK
			SERPINE1
			AKAP12
			FCER1A
			CD79A
			CLIC3
			CD3E
			AIF1
			SPNS3
			CHRDL1
			AMH
			HHLA2
			ENPP3
			C7
			KITLG
			CASP5
			UBXN11
			THY1
			LCP1
			MET
			COLEC12
			CD22
			BTK
			FAM107A
			MAOB
			DERL3
			GNG2
			C1QA
			PLCL2
			ERP27
			CXCL11
			RIMKLA
			RTN1
			SLIT2
			DUSP4
			S100B
			IRF4
			SLAMF7
			RAI2
			HTRA3
			SECTM1
			BMP2
			CCR2
			CXCL1
			JCHAIN
			BEND5
			SKAP1
			CXCL16
			CCDC69
			MRC1
			CCDC80
			RIN1
			SPON1
			ULBP2
			UNC5C
			TNFSF9
			CLEC3B
			SULF1
			GPR183
			TCEAL7
			ADAMTS4
			COL1A2
			COL5A1
			RNASE1
			APOBEC3A
			ITM2A
			LYVE1
			LIME1
			DPT
			GNG7
			CXCL3
			CD27
			CXCL10
			CCL13
			TRANK1
			ANK2
			VSIG4
			INHBA
			CLEC4G
			PDZRN3
			IL1A
			JAML
			PRKCB
			PKIB
			NEGR1
			VEGFD
			TNFSF11
			ITGAL
			CD4
			VCAN
			IL16
			CXCL6
			A2M
			OLFML2B
			FSCN1
			NCKAP1L
			SHISAL1
			HCLS1
			AMPD1
			DHRS9
			COL10A1
			KCNN3
			TCL1A
			AGTR1
			VSIR
			AFF3
			ANGPTL1
			PEG3
			CXCL5
			E2F5
			DCN
			PTGDS
			LIFR
			S100A9
			MGP
			CAV1
			PPP1R13L
			SCN7A
			GIMAP6
			RASGRP2
			RAET1L
			DDX60
			ACKR1
			MFAP4
			LSP1
			SDCBP2
			PDZK1IP1
			GAS7
			EDNRA
			EVI2A
			GJB3
			XCL2
			MEF2C
			IQGAP2
			PNOC
			ITGA8
			AHCYL2
			TIMM50
			TGFBI
			CALD1
			CCL5
			PPBP
			ADAMTS2
			APBB1IP
			NAP1L3
			DAAM2
			RASL12
			TNFSF15
			MPEG1
			C1QC
			CR2
			CMKLR1
			CSF2
			FOLR2
			FERMT2
			JAM3
			COL1A1
			SNRPF
			OMD
			IL1R2
			TPSB2
			ADAMDEC1
			TOX
			NUGGC
			CPA3
			RCSD1
			CCL26
			IKZF1
			ARHGEF37
			TEK
			CD37
			GIMAP1
			CCL14
			KRT6B
			CLEC10A
			COL8A1
			GPR157
			IL6R
			CXCL12
			C10orf99
			GFRA3
			IL6ST
			NDNF
			GZMB
			SH2D2A
			GHR
			C2
			IFI6
			S100A2
			ULBP3
			GJB5
			LIF
			CNRIP1
			IFITM3
			FLVCR2
			GALNT15
			FAM177B
			ITGA11
			GPR15
			OSM
			SLIT3
			MS4A6A
			SLC11A1
			PTGDR
			MS4A1
			CD1D
			OGN
			MMP12
			ACHE
			OLR1
			MMP9
			HPGD
			TCN2
			SASH3
			CD19
			GPR34
			MMP1
			GIMAP4
			TNFSF10
			C1QB
			P2RY14
			MMRN1
			SAMD9
			CCL24
			AREG
			CD52
			LMOD1
			POU2AF1
			AOC3
			PLEKHN1
			THBS2
			CXCL13
			CYSRT1
			CSF2RB
			CPED1
			TPSAB1
			CCL15
			MXD1
			VNN2
			RCN3
			BTLA
			DOCK10
			CRYBB1
			SLC18A2
			CXCR1
			GPR35
			S100A12
			LYZ
			WAS
			FBXO6
			CDH6
			SPI1
			PDIA3
			FCGRT
			CEACAM19
			SLA
			ANTXR2
			EOMES
			FCRL1
			GBP5
			NCF1B
			LSAMP
			GPR171
			LIMD2
			LRRC32
			EIF2AK2
			ZDHHC20
			STAT1
			IL18BP
			HSPA1L
			TREML1
			PLEKHM3
			DACT1
			CD96
			HLA-DRB6
			FUT7
			ACAP1
			PGLYRP4
			IL9
			MEF2B
			IL32
			ST3GAL6
			KRT1
			PTPRB
			KCNE4
			FCGR2B
			XCL1
			NTM
			IFNA1
			IL12A
			FPR3
			LRP1
			ADAM8
			GLT8D2
			IL20
			GALM
			ATP10A
			PTPRM
			RDH12
			PSTPIP1
			PLEKHO2
			TFEC
			VCAM1
			CASS4
			RELB
			COTL1
			LRCH2
			ZKSCAN8
			ACVR2B
			TRABD2A
			CD200
			CISH
			TNFSF12-TNFSF13
			USHBP1
			TNFSF12
			SP110
			PCOLCE
			THPO
			ABCD2
			TYMP
			MMRN2
			PML
			CD248
			FIBIN
			FBP1
			TNFRSF14
			CD1A
			NRROS
			ADAT1
			TSPAN32
			TTC37
			N4BP2L1
			LAMP5
			AMIGO3
			IFIT5
			FAM92B
			HSPA5
			MLPH
			HLA-F
			NFKBIE
			ADAP2
			ARHGAP31
			FCRL2
			USP12
			PCDH12
			IRF8
			TGM1
			SUSD3
			IL9R
			SERPINF1
			HS3ST2
			FLT3LG
			MPL
			ZAP70
			ENO3
			LAMTOR2
			FYN
			BIRC6
			HLA-DPB2
			GBP2
			ANXA1
			SSTR3
			IL11RA
			DSP
			SPRR2E
			ARHGAP22
			BCL6B
			PCYOX1L
			RBM38
			LILRA5
			LYPD5
			PILRA
			IL12RB2
			NAPSB
			SMAP2
			LTB
			FAM83A
			NRP1
			FLT3
			RAD54L2
			NLRC3
			FYB1
			DDX58
			ECSCR
			CCR9
			LAIR1
			COL6A2
			NFAM1
			ERAP2
			JAK2
			SIT1
			IFNG
			CD300E
			NHLRC2
			N4BP2
			BTN3A2
			PTCRA
			DNAH8
			C3
			TRIM22
			TMEM26
			RHOH
			CDK15
			GGT5
			HEPH
			PLA1A
			CD33
			SCML4
			NOD2
			IFI44
			LOXL3
			IVL
			CLECL1
			PLXNC1
			TNFRSF10C
			TMEM170B
			LINC00426
			ADCY4
			NFYB
			CALHM6
			JUP
			PLXNA4
			CHST2
			EMILIN2
			FABP3
			LILRB1
			FGD2
			DOCK2
			SLC1A7
			HYDIN
			PSMD1
			PARP14
			LINC00654
			CSF3R
			WFDC12
			TNFSF13
			CD300LB
			IL24
			NTNG2
			NBEA
			DCSTAMP
			KIAA1755
			RASSF3
			TNFSF4
			ARHGAP6
			PSMC2
			CARD8
			HAMP
			LAT
			BIN2
			CD69
			SLCO5A1
			GCSAML
			CD74
			PSMD3
			CD244
			FMOD
			SLC15A3
			STAC3
			PLPPR4
			DOCK8
			WDFY4
			RGS1
			SIGLEC11
			CD1B
			PDE4B
			PRLR
			ACSM5
			NOVA2
			IGLL1
			REST
			UTS2
			NECTIN3
			GNGT2
			LAG3
			FERMT3
			ASRGL1
			PSAP
			TMEM150B
			PREX1
			ICAM2
			TGFBR1
			CLEC14A
			ADGRL4
			SIGLEC17P
			HTRA4
			CLOCK
			MMP2
			EP300
			SERPING1
			POU2F2
			SPATA13
			FBN1
			CCL7
			IL22RA2
			TNNT2
			ICOS
			HLA-B
			IFIH1
			GATM
			LAP3
			RASGRF2
			GPR65
			RNASE2
			IFNK
			VMO1
			MINDY2
			IFNW1
			GZMH
			FCGR1B
			RGL4
			PLPP7
			CRYBG2
			HIST1H2AG
			LAMA4
			CD3D
			RFTN1
			CDH5
			CREBRF
			DCBLD1
			TIMP2
			FCGR3A
			IL17B
			HCP5
			TMEM229B
			HEPHL1
			PSMC3
			ITGAM
			PALM2-AKAP2
			NMI
			IGF1
			S100A7
			HCST
			LCP2
			LDLRAD4
			NBEAL1
			APOC1
			TM6SF1
			PRKCQ
			CYBA
			IL20RB
			HERPUD1
			TSHZ3
			HLA-DRB1
			FAM78A
			TPK1
			SYTL3
			KRT14
			ERAP1
			PLXND1
			ADAMTS9
			DCHS1
			IFNA2
			UBASH3A
			PRL
			IL21R
			TRPC4AP
			IL4R
			HIST1H2AE
			COL18A1
			KCNAB2
			RAB20
			CX3CL1
			ITGAD
			TBXAS1
			SIGLEC7
			GAB3
			PCED1B-AS1
			LILRA6
			CD302
			KCNJ8
			HLA-DMA
			CLEC12A
			COL6A3
			CXorf21
			KLHDC10
			LRP6
			PTPN22
			ACVR1B
			IL4
			CXCR2
			DBH
			TRIM61
			CD40LG
			PLD4
			PATL2
			GGT1
			FCGR2A
			FCGR2C
			UBA7
			LPL
			IL22
			SYT11
			DOCK4
			P4HA3
			SDC2
			TNFRSF1B
			ACSL5
			TSHR
			HMGB1
			GJB2
			SCARF1
			EIF2AK1
			ZNF831
			LCOR
			BICC1
			KLRK1
			CTLA4
			FCRL3
			DYSF
			ADGRF4
			STXBP6
			LINC00926
			SPAG4
			GIMAP5
			TIMD4
			RUFY4
			DPP8
			SDSL
			SCUBE3
			SAMHD1
			CEP128
			ARID5A
			ZNF80
			IL17RA
			NFKB2
			CARMIL2
			PSMD11
			RENBP
			INHBC
			SLC34A2
			TTBK2
			WIPF1
			LILRB2
			SLC25A45
			MED13L
			TNIK
			CD28
			SP100
			PSMD10
			PSMB10
			OTOA
			SDR9C7
			BMP2K
			NHSL2
			CD200R1
			GMPR
			SIRPG
			SOX5
			TGFBRAP1
			PSMD5
			ARHGAP18
			FAM171B
			ACSS3
			ADAMTS10
			CD300LF
			CCSER1
			C5orf56
			P2RX7
			PLEK
			FCGR1CP
			MMP25
			GLRX
			HAVCR2
			TIFAB
			TNFSF8
			ETV7
			TRIR
			HLA-DQB1
			GPR18
			CCNT1
			LHFPL6
			UBE2L6
			PARP9
			PDE1A
			S1PR1
			XKR8
			GPC5
			SBSN
			P2RY11
			KCNH2
			GIPC3
			PRAM1
			RNASE7
			IFNGR2
			EDA2R
			SAMD9L
			CNR2
			NFATC2
			SLAMF1
			BFSP2
			FLT4
			CNTF
			PANX1
			MILR1
			IL4I1
			CEACAM4
			CD58
			SMIM1
			PSME2
			GRAP
			ADORA2A
			TMEM200A
			PVRIG
			IFIT2
			IFNGR1
			ACTN1
			KMO
			ZMYND15
			NCF4
			BATF
			MBNL3
			PRTG
			RTP5
			NLRP12
			PABPC5
			FN1
			GBP4
			CRISPLD2
			CCDC170
			RHOJ
			SBNO1
			GBP1
			ARHGAP45
			BHLHA15
			HMSD
			ARHGAP25
			EGFR
			TXK
			APOC2
			ICK
			SPRR2D
			ITGBL1
			GPR25
			HIC1
			MNDA
			CD68
			NKG7
			HSPA6
			GPR84
			CCR4
			JMY
			UBR1
			ARHGEF15
			MSR1
			LAIR2
			DOK3
			FCGR1A
			ST3GAL5
			KLHL6
			CALR
			CLEC4M
			KLRC3
			ARL6IP5
			SCARF2
			ERN1
			AGAP2
			COL15A1
			RECK
			AVPR1A
			SFMBT2
			MYEF2
			CAMK1
			KIR3DL1
			GFI1
			PTGER2
			CD2
			HECW2
			ST8SIA4
			FGR
			MYO7A
			VWF
			VSTM4
			NLRC4
			PSMD6
			LILRA1
			GHRL
			CD247
			ADAM28
			SYNDIG1
			CD80
			PKP3
			TUBB6
			IFNA21
			MEI1
			LTA
			LIMS1
			MEOX2
			FNIP2
			ETV3
			HMCN1
			TRAT1
			IFIT3
			PDCD1
			GPR132
			PSMD13
			CCL3L1
			IL18RAP
			VPS37D
			SERPINA1
			XBP1
			LGALS9
			VIM
			STAT5A
			CD93
			CDH20
			PPP1R9A
			PEAK1
			RIF1
			INMT
			LST1
			FCRL5
			IL3RA
			GNLY
			TGM2
			LCN10
			HLA-G
			IL18
			IL7
			PTPRJ
			SIGLEC12
			TTC21B
			PNLIPRP3
			LAD1
			FMNL3
			TNFAIP6
			CXCR3
			CLEC9A
			TNFRSF10A
			ZFPM2
			PTPN6
			PTH1R
			RASSF5
			CSF3
			JCAD
			FKBP11
			TMEM106A
			CTSS
			ISG20
			PIK3CD-AS1
			LYN
			PLCB4
			GJD3
			GPR82
			NT5E
			TESPA1
			CELF2
			COL6A1
			CD160
			TGFB1
			CCR6
			TAOK1
			CREB3L1
			KLRG1
			FSTL1
			OSMR
			FAM168A
			ARRB1
			PPM1M
			CIITA
			EIF2AK3
			MITF
			NME8
			PSMC4
			TNFSF14
			TMC8
			ISG15
			THEMIS2
			FAM25A
			IL13RA1
			VAV1
			SAMD3
			VEGFB
			TAP2
			QPRT
			ANO6
			CYBB
			KRT78
			TAPBPL
			CD1E
			CD34
			ACVR2A
			MAP3K2
			RAPGEF2
			LAT2
			EFTUD2
			CSF2RA
			MRPS21
			CD8A
			RAB33A
			CSGALNACT2
			TMEM79
			ACOXL
			ZNF185
			OAS3
			PIK3AP1
			STAT4
			IFNL2
			OAS2
			SIGLEC9
			JSRP1
			CAVIN1
			IDO2
			ZKSCAN1
			FGF7
			F5
			OSCAR
			CREB1
			IL36G
			ABCA6
			GCSAM
			ST6GAL1
			TUBA4A
			SCIMP
			ANKRD36BP1
			IFI27
			CALHM5
			ANXA6
			MYO9A
			EMILIN1
			SELPLG
			MCEMP1
			NCCRP1
			CACNA2D2
			ICOSLG
			LILRA4
			PRG2
			TMIGD2
			KDR
			SRGN
			CXCR6
			CCL16
			VTCN1
			PPFIA2
			IL22RA1
			THSD7A
			LPAR4
			PDGFRB
			PNMA2
			IDO1
			COL6A6
			PSMD2
			ITGAX
			APOBEC3D
			RAET1G
			PDCD1LG2
			LAX1
			CTTNBP2
			ZBP1
			KLHL23
			C1orf162
			IL10
			RAB8B
			SYNE1
			KLK9
			TRIM21
			GMFG
			MIR155HG
			LUM
			CHRD
			C1orf127
			POMK
			LATS1
			F2R
			HSD11B1
			SLC29A3
			SERINC5
			BCL2L14
			CYSLTR1
			CXorf65
			ADAMTS14
			ADGRA2
			LIG3
			UCP2
			EMCN
			CMPK2
			ADAMTS16
			MYO1F
			KRT6C
			IGDCC4
