# Supplementary material for: Construction of circ_0071922‐miR‐15a‐5p‐mRNA network in intervertebral disc degeneration by RNA‐sequencing
Source: JOR Spine. 2023 Aug 24;7(1):e1275. doi: 10.1002/jsp2.1275 (PMC10782064; doi:10.1002/jsp2.1275)
Supplement: Supplementary file 2 — Table S2. The detail information of 129 DECs. [file JSP2-7-e1275-s003.xlsx]

## Sheet: DECs
circRNA_ID	log2FoldChange	pvalue
hsa_circ_0015435	9.09548	3.76e-05
hsa_circ_0076707	8.09326	0.000689786
hsa_circ_0086303	7.91038	0.0011118
hsa_circ_0052734	7.60672	0.00210265
hsa_circ_0060077	7.41697	0.00309304
hsa_circ_0032124	7.32554	0.00371062
hsa_circ_0017990	7.18194	0.00483221
hsa_circ_0032124	7.11595	0.0070231
hsa_circ_0016954	6.99578	0.00667481
hsa_circ_0036386	6.99091	0.00668594
hsa_circ_0023718	6.9653	0.00828851
hsa_circ_0018505	6.8979	0.0087761
hsa_circ_0053428	6.86522	0.00961998
hsa_circ_0002515	6.83914	0.0106356
hsa_circ_0041529	6.82414	0.00877231
hsa_circ_0037951	6.81046	0.00895823
hsa_circ_0015361	6.64387	0.0128835
hsa_circ_0006742	6.64387	0.0128835
hsa_circ_0053889	6.64387	0.0128835
hsa_circ_0082709	6.63608	0.0130205
hsa_circ_0002872	6.62681	0.0132254
hsa_circ_0073199	6.56313	0.0144568
hsa_circ_0047653	6.4603	0.0166552
hsa_circ_0008469	6.39066	0.0182842
hsa_circ_0073105	6.36502	0.0189041
hsa_circ_0048009	6.36502	0.0189041
hsa_circ_0010002	6.34764	0.0193425
hsa_circ_0064787	6.3286	0.0177647
hsa_circ_0036417	6.32615	0.0199115
hsa_circ_0072362	6.25691	0.0217969
hsa_circ_0016951	6.23749	0.0222985
hsa_circ_0017282	6.21595	0.0228679
hsa_circ_0067988	6.20067	0.0232922
hsa_circ_0010996	6.1947	0.0234672
hsa_circ_0006083	6.18769	0.0236922
hsa_circ_0015381	6.11403	0.0258643
hsa_circ_0059601	6.11403	0.0258643
hsa_circ_0075796	6.11403	0.0258643
hsa_circ_0059601	6.05263	0.0278754
hsa_circ_0070037	6.03842	0.0282498
hsa_circ_0036386	5.99788	0.0296564
hsa_circ_0005740	5.99788	0.0296564
hsa_circ_0000829	5.93721	0.0316927
hsa_circ_0044673	5.9103	0.0327038
hsa_circ_0087033	5.9103	0.0327038
hsa_circ_0023798	5.88711	0.0334976
hsa_circ_0035204	5.88711	0.0334976
hsa_circ_0080357	5.88711	0.0334976
hsa_circ_0000353	5.87432	0.0339642
hsa_circ_0000892	5.87432	0.0339642
hsa_circ_0015418	5.76824	0.0381145
hsa_circ_0069505	5.76365	0.0382611
hsa_circ_0067004	5.76365	0.0382611
hsa_circ_0080142	5.76365	0.0382611
hsa_circ_0002659	5.76365	0.0382611
hsa_circ_0034857	5.76365	0.0382611
hsa_circ_0029668	5.76365	0.0382611
hsa_circ_0015265	5.74698	0.0389845
hsa_circ_0002872	5.74698	0.0389845
hsa_circ_0003427	5.74698	0.0389845
hsa_circ_0086662	5.71373	0.040384
hsa_circ_0033194	5.70934	0.0405411
hsa_circ_0080983	5.70934	0.0405411
hsa_circ_0048608	5.70934	0.0405411
hsa_circ_0002317	5.70934	0.0405411
hsa_circ_0079783	5.6799	0.0418285
hsa_circ_0052719	5.6799	0.0418285
hsa_circ_0009577	5.67529	0.0420491
hsa_circ_0028259	5.67529	0.0420491
hsa_circ_0079808	5.67529	0.0420491
hsa_circ_0052704	5.56341	0.0471967
hsa_circ_0087523	5.56341	0.0471967
hsa_circ_0079046	5.52321	0.0491584
hsa_circ_0052757	5.52321	0.0491584
hsa_circ_0064613	1.74409	0.0470341
hsa_circ_0046873	1.64485	0.0115256
hsa_circ_0085680	-1.1429	0.0459516
hsa_circ_0046827	-2.71283	0.0416674
hsa_circ_0038572	-5.61664	0.0448803
hsa_circ_0069106	-5.63963	0.0438264
hsa_circ_0085680	-5.63963	0.0438264
hsa_circ_0006400	-5.71079	0.0407267
hsa_circ_0065033	-5.72364	0.0401696
hsa_circ_0089801	-5.72364	0.0401696
hsa_circ_0065254	-5.7736	0.0381095
hsa_circ_0078356	-5.7736	0.0381095
hsa_circ_0039354	-5.78222	0.0377642
hsa_circ_0086587	-5.82986	0.0358291
hsa_circ_0063285	-5.82986	0.0358291
hsa_circ_0010479	-5.84483	0.0352518
hsa_circ_0035415	-5.85458	0.0348437
hsa_circ_0083141	-5.85458	0.0348437
hsa_circ_0007929	-5.9066	0.0329992
hsa_circ_0011516	-5.9131	0.0327589
hsa_circ_0003737	-5.9131	0.0327589
hsa_circ_0030000	-5.9131	0.0327589
hsa_circ_0014410	-5.99637	0.0299084
hsa_circ_0011345	-6.03065	0.0286704
hsa_circ_0070384	-6.14563	0.0251324
hsa_circ_0082725	-6.18841	0.0238571
hsa_circ_0050206	-6.18841	0.0238571
hsa_circ_0049510	-6.19535	0.0236437
hsa_circ_0033194	-6.19535	0.0236437
hsa_circ_0014193	-6.26012	0.0219292
hsa_circ_0020307	-6.26012	0.0219292
hsa_circ_0071922	-6.3303	0.0200439
hsa_circ_0006372	-6.34448	0.0196812
hsa_circ_0018594	-6.35106	0.0195118
hsa_circ_0041070	-6.40113	0.018309
hsa_circ_0082081	-6.41218	0.0180405
hsa_circ_0033199	-6.42429	0.0178026
hsa_circ_0040077	-6.42703	0.0177173
hsa_circ_0082557	-6.42703	0.0177173
hsa_circ_0086714	-6.50587	0.0159043
hsa_circ_0084053	-6.54734	0.015019
hsa_circ_0086714	-6.56613	0.0146064
hsa_circ_0021849	-6.58573	0.0142446
hsa_circ_0069067	-6.68949	0.0109639
hsa_circ_0075600	-6.84628	0.00975026
hsa_circ_0046840	-6.84639	0.00973241
hsa_circ_0013327	-6.88538	0.00949763
hsa_circ_0029722	-6.89567	0.00901023
hsa_circ_0017302	-6.9021	0.00794021
hsa_circ_0010406	-6.91277	0.00875606
hsa_circ_0079763	-7.02553	0.00733481
hsa_circ_0010144	-7.5651	0.00434588
hsa_circ_0064613	-7.98055	0.000966493
hsa_circ_0045507	-8.60655	0.000193793
hsa_circ_0071922	-9.03165	5.02e-05
