# Supplementary material for: Construction of circ_0071922‐miR‐15a‐5p‐mRNA network in intervertebral disc degeneration by RNA‐sequencing
Source: JOR Spine. 2023 Aug 24;7(1):e1275. doi: 10.1002/jsp2.1275 (PMC10782064; doi:10.1002/jsp2.1275)
Supplement: Supplementary file 3 — Table S3. The host genes of circRNAs. [file JSP2-7-e1275-s002.xls]

circRNA_location	GeneID	Host Genes Name	log2FoldChange	pvalue	Regulation	annotated_circRNA_ID
5:14286871-14336727	ENSG00000038382	TRIO	-9.0316468	5.02E-05	Down	hsa_circ_0071922
17:66496201-66514466	ENSG00000154229	PRKCA	-8.606545556	0.000193793	Down	hsa_circ_0045507
10:32543300-32584304	ENSG00000216937	CCDC7	-8.436714122	0.000306155	Down
7:152145153-152149152	ENSG00000055609	KMT2C	-8.427139374	0.000308961	Down
10:101672915-101676436	ENSG00000107829	FBXW4	-8.310409932	0.000423612	Down
17:64821767-64822393	ENSG00000214176	PLEKHM1P1	-8.267695053	0.000468427	Down
7:141636960-141649333	ENSG00000006530	AGK	-8.167905514	0.00060526	Down
3:27379249-27452498	ENSG00000033867	SLC4A7	-7.980549462	0.000966493	Down	hsa_circ_0064613
1:16484823-16631109	n/a	FBXO42	-7.565096075	0.004345879	Down	hsa_circ_0010144
17:50189168-50189538	ENSG00000108821	COL1A1	-7.517248303	0.002645901	Down
16:31722626-31723353	ENSG00000197302	ZNF720	-7.516379816	0.002651215	Down
12:65308529-65369026	ENSG00000174099	MSRB3	-7.341037189	0.003712834	Down
15:90217439-90219891	ENSG00000185033	SEMA4B	-7.316348492	0.005202723	Down
18:54159765-54205157	ENSG00000134046	MBD2	-7.184755225	0.004969716	Down
7:27629371-27632445	ENSG00000106049	HIBADH	-7.172767149	0.00505866	Down
12:103806322-103815121	ENSG00000111696	NT5DC3	-7.168583956	0.006095654	Down
10:87151350-87187200	ENSG00000122376	SHLD2	-7.148742625	0.005968583	Down
14:73147795-73148094	ENSG00000080815	PSEN1	-7.133199678	0.006766162	Down
1:114463104-114464388	ENSG00000197323	TRIM33	-7.117945948	0.005552136	Down
21:46115872-46116814	ENSG00000142173	COL6A2	-7.091444407	0.006555829	Down
7:152220523-152238826	ENSG00000055609	KMT2C	-7.091444407	0.006555829	Down
2:235797759-235807331	ENSG00000157985	AGAP1	-7.07739091	0.007204359	Down
Y:2961074-2961646	ENSG00000067646	ZFY	-7.038683849	0.008041467	Down
7:32812757-32820741	ENSG00000231952	DPY19L1P2	-7.025534759	0.007334809	Down	hsa_circ_0079763
18:79193183-79214038	ENSG00000166377	ATP9B	-6.951563845	0.007339289	Down
1:19737372-19787117	ENSG00000162542	TMCO4	-6.912767255	0.00875606	Down	hsa_circ_0010406
1:246437148-246440124	ENSG00000185420	SMYD3	-6.90210139	0.00794021	Down	hsa_circ_0017302
14:103003928-103012188	ENSG00000198752	CDC42BPB	-6.896383955	0.008992269	Down
13:24222819-24224582	ENSG00000182957,ENSG00000273167	,SPATA13	-6.895669433	0.00901023	Down	hsa_circ_0029722
11:62520230-62520469	ENSG00000124942	AHNAK	-6.895669433	0.00901023	Down
5:55645789-55664863	ENSG00000177058	SLC38A9	-6.889007572	0.009103929	Down
1:100913663-100921841	ENSG00000162695	SLC30A7	-6.885384288	0.009497631	Down	hsa_circ_0013327
9:137811461-137818138	ENSG00000181090	EHMT1	-6.857083339	0.009586675	Down
18:9204476-9221999	ENSG00000101745	ANKRD12	-6.846385347	0.009732415	Down	hsa_circ_0046840
6:10703405-10704844	ENSG00000111845	PAK1IP1	-6.846279258	0.009750258	Down	hsa_circ_0075600
3:3137260-3144710	ENSG00000072756	TRNT1	-6.789763205	0.011271136	Down
21:44094063-44098534	ENSG00000160218	TRAPPC10	-6.785866021	0.010654281	Down
1:232460887-232479730	ENSG00000116991	SIPA1L2	-6.785866021	0.010654281	Down
6:158573420-158589782	ENSG00000146433	TMEM181	-6.766610548	0.010963165	Down
7:139690995-139717015	ENSG00000064393	HIPK2	-6.743130153	0.011332007	Down
8:115587001-115587604	ENSG00000104447	TRPS1	-6.740139748	0.011408465	Down
22:45178238-45178900	ENSG00000093000	NUP50	-6.731128914	0.011543111	Down
18:36160932-36171160	ENSG00000134759	ELP2	-6.724491879	0.011670642	Down
4:5729307-5756362	ENSG00000072840	EVC	-6.689490919	0.010963923	Down	hsa_circ_0069067
1:53594108-53594990	ENSG00000174332	GLIS1	-6.678553826	0.012487392	Down
2:214780560-214797117	ENSG00000138376	BARD1	-6.666037724	0.011368058	Down
2:53714384-53716743	ENSG00000115239	ASB3	-6.625448064	0.013484813	Down
5:95906523-95913934	ENSG00000118985	ELL2	-6.599747465	0.014006174	Down
11:46493608-46512813	ENSG00000110497	AMBRA1	-6.585728336	0.014244604	Down	hsa_circ_0021849
3:183643480-183665039	ENSG00000114796	KLHL24	-6.585728336	0.014244604	Down
9:33948374-33956146	ENSG00000137073	UBAP2	-6.566131814	0.014606384	Down	hsa_circ_0086714
2:169872236-169878574	ENSG00000144357	UBR3	-6.565753141	0.014638609	Down
8:39007886-39055772	ENSG00000168615	ADAM9	-6.547341181	0.015018972	Down	hsa_circ_0084053
6:147267084-147291172	ENSG00000164506	STXBP5	-6.547341181	0.015018972	Down
12:82857010-82857580	ENSG00000179104	TMTC2	-6.514419351	0.014032044	Down
9:131643239-131650949	ENSG00000107263	RAPGEF1	-6.50587245	0.015904333	Down
9:33953285-33956146	ENSG00000137073	UBAP2	-6.50587245	0.015904333	Down	hsa_circ_0086714
13:95161189-95188542	ENSG00000125257	ABCC4	-6.50587245	0.015904333	Down
17:41822715-41822908	ENSG00000141756	FKBP10	-6.433123205	0.017578482	Down
1:205616478-205627874	ENSG00000158711	ELK4	-6.433123205	0.017578482	Down
9:120831331-120833456	ENSG00000095261	PSMD5	-6.427030759	0.017717328	Down
16:69695136-69695379	ENSG00000102908	NFAT5	-6.427030759	0.017717328	Down	hsa_circ_0040077
7:137251230-137254974	ENSG00000105894	PTN	-6.427030759	0.017717328	Down	hsa_circ_0082557
14:102325985-102326887	ENSG00000022976	ZNF839	-6.424290148	0.017802639	Down	hsa_circ_0033199
19:48968792-48969855	ENSG00000104812	GYS1	-6.412184381	0.018040527	Down
7:122113118-122133741	ENSG00000008311	AASS	-6.412184381	0.018040527	Down	hsa_circ_0082081
16:89895038-89900794	ENSG00000141002	TCF25	-6.401129062	0.018308955	Down	hsa_circ_0041070
13:102852118-102872398	ENSG00000270181,ENSG00000134899	ERCC5,BIVM-ERCC5	-6.401129062	0.018308955	Down
3:196391813-196393619	ENSG00000163960	UBXN7	-6.375157833	0.018905451	Down
9:128907157-128909321	ENSG00000136802	LRRC8A	-6.357169706	0.019397517	Down
13:23590150-23626792	ENSG00000127863	TNFRSF19	-6.357169706	0.019397517	Down
10:70844473-70859499	ENSG00000166224	SGPL1	-6.351063371	0.019511775	Down	hsa_circ_0018594
8:141141931-141143531	ENSG00000105339	DENND3	-6.344480249	0.019681212	Down
2:229858772-229880128	ENSG00000153827	TRIP12	-6.344480249	0.019681212	Down
18:54277703-54287411	ENSG00000101751	POLI	-6.344480249	0.019681212	Down
7:74239938-74249118	ENSG00000049541	RFC2	-6.344480249	0.019681212	Down	hsa_circ_0006372
4:158851321-158870469	ENSG00000052795	FNIP2	-6.344480249	0.019681212	Down
21:33414888-33421685	ENSG00000159128	IFNGR2	-6.330299954	0.020043907	Down
5:14293012-14336727	ENSG00000038382	TRIO	-6.330299954	0.020043907	Down	hsa_circ_0071922
3:170113360-170122744	ENSG00000173889	PHC3	-6.311146615	0.020532086	Down
1:151638888-151668635	ENSG00000143376	SNX27	-6.260120154	0.0219292	Down	hsa_circ_0014193
10:125812214-125816525	ENSG00000188690	UROS	-6.260120154	0.0219292	Down	hsa_circ_0020307
5:154026399-154034967	ENSG00000055147	FAM114A2	-6.260120154	0.0219292	Down
11:85990250-86031611	ENSG00000073921	PICALM	-6.217169281	0.023041608	Down
1:156324972-156334918	ENSG00000163468	CCT3	-6.210775587	0.023313923	Down
19:12349613-12351318	ENSG00000198342	ZNF442	-6.195348493	0.02364373	Down	hsa_circ_0049510
18:44701175-44701832	ENSG00000152217	SETBP1	-6.195348493	0.02364373	Down
2:127335870-127343194	ENSG00000169967	MAP3K2	-6.195348493	0.02364373	Down
Y:12912963-12914649	ENSG00000067048	DDX3Y	-6.194115127	0.023746412	Down
10:67966683-68044563	ENSG00000148634	HERC4	-6.194115127	0.023746412	Down
2:232722554-232724691	ENSG00000204120	GIGYF2	-6.188754495	0.023902889	Down
18:51046920-51067187	ENSG00000141646	SMAD4	-6.188754495	0.023902889	Down
7:140334634-140337349	ENSG00000157800	SLC37A3	-6.188413571	0.023857068	Down	hsa_circ_0082725
19:19296989-19297344	ENSG00000105705	SUGP1	-6.188413571	0.023857068	Down	hsa_circ_0050206
1:215575901-215579137	ENSG00000136636	KCTD3	-6.180698475	0.024116178	Down
4:177353308-177353728	ENSG00000109674	NEIL3	-6.180698475	0.024116178	Down
10:73819532-73824084	ENSG00000148660	CAMK2G	-6.180698475	0.024116178	Down
15:70656930-70664814	ENSG00000137831	UACA	-6.170359504	0.024422607	Down
2:168012634-168017095	ENSG00000198648	STK39	-6.170359504	0.024422607	Down
2:202464809-202520201	ENSG00000204217	BMPR2	-6.170359504	0.024422607	Down
4:88051991-88068061	ENSG00000118762	PKD2	-6.145629158	0.02513244	Down	hsa_circ_0070384
1:244552322-244561145	ENSG00000179397	CATSPERE	-6.145629158	0.02513244	Down
8:140664917-140674404	ENSG00000169398	PTK2	-6.145629158	0.02513244	Down
1:42773563-42775479	ENSG00000164008,ENSG00000283580	C1orf50	-6.094854715	0.026715719	Down
8:115551913-115623758	ENSG00000104447	TRPS1	-6.094854715	0.026715719	Down
2:201545543-201604697	ENSG00000155754	C2CD6	-6.094854715	0.026715719	Down
3:123793677-123793844	ENSG00000065534	MYLK	-6.094854715	0.026715719	Down
19:40583398-40583717	ENSG00000160410	SHKBP1	-6.076823333	0.02727143	Down
11:3691347-3693375	ENSG00000110713	NUP98	-6.076823333	0.02727143	Down
1:32592931-32593754	ENSG00000160062,ENSG00000254553	,ZBTB8A	-6.030654266	0.028670398	Down	hsa_circ_0011345
2:219565242-219568324	ENSG00000124006	OBSL1	-6.014346383	0.029257551	Down
7:18585281-18594029	ENSG00000048052	HDAC9	-6.014346383	0.029257551	Down
2:134253095-134270550	ENSG00000152127	MGAT5	-5.996373534	0.029908369	Down
1:154241513-154246375	ENSG00000143569	UBAP2L	-5.996373534	0.029908369	Down	hsa_circ_0014410
2:45546732-45585774	ENSG00000068784	SRBD1	-5.996373534	0.029908369	Down
14:39276934-39279537	ENSG00000150527	MIA2	-5.989251127	0.030144697	Down
17:66513336-66514466	ENSG00000154229	PRKCA	-5.980940902	0.030370216	Down
1:233090061-233095863	ENSG00000135749	PCNX2	-5.913098559	0.032758857	Down
1:35470863-35479212	ENSG00000142687	KIAA0319L	-5.913098559	0.032758857	Down	hsa_circ_0011516
8:18572528-18575285	ENSG00000156011	PSD3	-5.913098559	0.032758857	Down	hsa_circ_0003737
3:189992341-189993129	ENSG00000090530	P3H2	-5.913098559	0.032758857	Down
4:53414615-53444103	ENSG00000145216	FIP1L1	-5.913098559	0.032758857	Down
4:107944970-107947537	ENSG00000155016	CYP2U1	-5.913098559	0.032758857	Down
13:36865537-36879875	ENSG00000120693	SMAD9	-5.913098559	0.032758857	Down	hsa_circ_0030000
1:26272907-26273610	ENSG00000130695	CEP85	-5.913098559	0.032758857	Down
17:66687111-66689047	ENSG00000154229	PRKCA	-5.913098559	0.032758857	Down
9:33624263-33624421	n/a	ANXA2P2	-5.906597034	0.032999228	Down	hsa_circ_0007929
15:75411492-75413045	ENSG00000169375	SIN3A	-5.906597034	0.032999228	Down
5:55343331-55353269	ENSG00000039123	MTREX	-5.906597034	0.032999228	Down
5:168500591-168502105	ENSG00000113643	RARS1	-5.906597034	0.032999228	Down
15:57231152-57234107	ENSG00000140262	TCF12	-5.854579234	0.034843664	Down	hsa_circ_0035415
13:20064451-20083776	ENSG00000121741	ZMYM2	-5.854579234	0.034843664	Down
7:156966270-156967092	ENSG00000146909	NOM1	-5.854579234	0.034843664	Down	hsa_circ_0083141
2:202952559-202961426	ENSG00000138380	CARF	-5.844832002	0.035251774	Down
16:8858350-8859335	ENSG00000153048	CARHSP1	-5.844832002	0.035251774	Down
1:21272699-21290156	ENSG00000117298	ECE1	-5.844832002	0.035251774	Down	hsa_circ_0010479
3:183736718-183762279	ENSG00000163872	YEATS2	-5.844832002	0.035251774	Down
22:38537592-38568289	ENSG00000100206	DMC1	-5.829855016	0.035829066	Down	hsa_circ_0063285
12:70278132-70311017	ENSG00000111596	CNOT2	-5.829855016	0.035829066	Down
17:34983002-34986131	ENSG00000005156	LIG3	-5.782219319	0.037764193	Down
20:62905887-62914406	ENSG00000101191	DIDO1	-5.782219319	0.037764193	Down
16:53255600-53274302	ENSG00000177200	CHD9	-5.782219319	0.037764193	Down	hsa_circ_0039354
10:68014026-68038169	ENSG00000148634	HERC4	-5.782219319	0.037764193	Down
4:147906638-147955374	ENSG00000071205	ARHGAP10	-5.782219319	0.037764193	Down
3:47610066-47678311	ENSG00000173473	SMARCC1	-5.773602881	0.038109478	Down	hsa_circ_0065254
6:155144606-155148334	ENSG00000146426	TIAM2	-5.773602881	0.038109478	Down	hsa_circ_0078356
4:185320733-185346650	ENSG00000109762	SNX25	-5.773602881	0.038109478	Down
20:35044505-35057571	ENSG00000100991	TRPC4AP	-5.773602881	0.038109478	Down
3:123124066-123130616	ENSG00000065485	PDIA5	-5.773602881	0.038109478	Down
3:44829971-44840456	ENSG00000163808	KIF15	-5.723637066	0.04016957	Down	hsa_circ_0065033
3:19950806-19951061	ENSG00000144566	RAB5A	-5.723637066	0.04016957	Down
21:36247517-36248568	ENSG00000142197	DOP1B	-5.723637066	0.04016957	Down
18:12370849-12371691	ENSG00000141385	AFG3L2	-5.71078533	0.040726714	Down	hsa_circ_0006400
2:241030284-241030571	ENSG00000162804	SNED1	-5.71078533	0.040726714	Down
15:43525211-43525428	ENSG00000166963	MAP1A	-5.71078533	0.040726714	Down
4:6994184-7014557	ENSG00000132405	TBC1D14	-5.639632465	0.043826446	Down	hsa_circ_0069106
1:27789562-27793632	ENSG00000117758	STX12	-5.639632465	0.043826446	Down
14:49709159-49743805	ENSG00000197776	KLHDC1	-5.639632465	0.043826446	Down
7:130184184-130192823	ENSG00000146842	TMEM209	-5.639632465	0.043826446	Down
8:140818277-140879637	ENSG00000169398	PTK2	-5.639632465	0.043826446	Down	hsa_circ_0085680
X:155506898-155537118	ENSG00000224533,ENSG00000185973	TMLHE,	-5.616641965	0.044880333	Down
16:23392380-23417121	ENSG00000168434	COG7	-5.616641965	0.044880333	Down	hsa_circ_0038572
1:112653598-112659779	ENSG00000116489	CAPZA1	-5.616641965	0.044880333	Down
18:8718424-8720496	ENSG00000168502	MTCL1	-2.712834167	0.041667433	Down	hsa_circ_0046827
7:129205203-129206587	ENSG00000128602	SMO	-1.751720586	0.024855433	Down
4:147857553-147881932	ENSG00000071205	ARHGAP10	-1.621001593	0.009093162	Down
4:82878730-82881940	ENSG00000138674	SEC31A	-1.390569115	0.045820533	Down
8:140864312-140890769	ENSG00000169398	PTK2	-1.142904811	0.04595161	Down	hsa_circ_0085680
13:60439688-60467379	ENSG00000083544	TDRD3	1.403059475	0.033901731	Ups
14:31127785-31172122	ENSG00000092148	HECTD1	1.641898049	0.019366855	Ups
18:9583117-9595102	ENSG00000154845	PPP4R1	1.644849786	0.011525646	Ups	hsa_circ_0046873
3:27379249-27403384	ENSG00000033867	SLC4A7	1.744094858	0.047034061	Ups	hsa_circ_0064613
15:67231230-67236820	ENSG00000103591	AAGAB	5.520265031	0.04932544	Ups
11:83163679-83169995	ENSG00000165494	PCF11	5.520265031	0.04932544	Ups
8:123077111-123144855	ENSG00000156787	TBC1D31	5.520265031	0.04932544	Ups
8:122951292-122954028	ENSG00000178764	ZHX2	5.520265031	0.04932544	Ups
4:106095482-106212835	ENSG00000145348	TBCK	5.520265031	0.04932544	Ups
17:35362739-35363826	ENSG00000172716	SLFN11	5.520265031	0.04932544	Ups
21:15808809-15831629	ENSG00000155313	USP25	5.523207517	0.049158417	Ups
5:138467596-138467816	ENSG00000120738	EGR1	5.523207517	0.049158417	Ups
3:155833468-155842619	ENSG00000169359	SLC33A1	5.523207517	0.049158417	Ups
7:677229-711527	ENSG00000188191	PRKAR1B	5.523207517	0.049158417	Ups	hsa_circ_0079046
2:15551493-15558634	ENSG00000151779	NBAS	5.523207517	0.049158417	Ups	hsa_circ_0052757
19:17172336-17172963	ENSG00000099331	MYO9B	5.523207517	0.049158417	Ups
1:185214507-185231708	ENSG00000116668	SWT1	5.523207517	0.049158417	Ups
15:82382208-82382879	ENSG00000259429	UBE2Q2P2	5.523207517	0.049158417	Ups
3:129880309-129880559	ENSG00000172765	TMCC1	5.56341087	0.047196702	Ups
2:15327750-15330765	ENSG00000151779	NBAS	5.56341087	0.047196702	Ups	hsa_circ_0052704
7:24744562-24749793	ENSG00000105928	GSDME	5.56341087	0.047196702	Ups
9:95966562-95978215	ENSG00000182150	ERCC6L2	5.56341087	0.047196702	Ups	hsa_circ_0087523
5:78415520-78421960	ENSG00000085365	SCAMP1	5.56341087	0.047196702	Ups
6:167022409-167024894	ENSG00000272980,ENSG00000213066	CEP43,	5.56341087	0.047196702	Ups
1:8495063-8541318	ENSG00000142599	RERE	5.675285619	0.042049061	Ups	hsa_circ_0009577
12:111933886-111943369	ENSG00000198270	TMEM116	5.675285619	0.042049061	Ups	hsa_circ_0028259
7:48502126-48502552	ENSG00000179869	ABCA13	5.675285619	0.042049061	Ups
7:33349068-33388144	ENSG00000122507	BBS9	5.675285619	0.042049061	Ups	hsa_circ_0079808
1:44284835-44319744	ENSG00000117419	ERI3	5.677297886	0.041915586	Ups
2:191329935-191350225	ENSG00000128641	MYO1B	5.677297886	0.041915586	Ups
3:194604287-194611020	ENSG00000145014	TMEM44	5.677297886	0.041915586	Ups
4:147864846-147881932	ENSG00000071205	ARHGAP10	5.677297886	0.041915586	Ups
1:26942660-26943065	ENSG00000090273	NUDC	5.679897343	0.04182847	Ups
7:32632543-32679130	ENSG00000229358	DPY19L1P1	5.679897343	0.04182847	Ups	hsa_circ_0079783
2:15374608-15427794	ENSG00000151779	NBAS	5.679897343	0.04182847	Ups	hsa_circ_0052719
4:122935714-122979386	ENSG00000145375	SPATA5	5.679897343	0.04182847	Ups
2:120127688-120175000	ENSG00000115109	EPB41L5	5.70934026	0.04054105	Ups
18:50918110-50932360	ENSG00000082212	ME2	5.70934026	0.04054105	Ups
14:100950402-100969545	ENSG00000225746	WDR25	5.70934026	0.04054105	Ups	hsa_circ_0033194
7:90372155-90393458	n/a	CDK14	5.70934026	0.04054105	Ups	hsa_circ_0080983
19:4408903-4409759	ENSG00000167670	CHAF1A	5.70934026	0.04054105	Ups	hsa_circ_0048608
2:61370321-61395233	ENSG00000115464	USP34	5.70934026	0.04054105	Ups
5:137952628-137954376	ENSG00000031003	FAM13B	5.70934026	0.04054105	Ups
10:1072116-1096246	ENSG00000047056	WDR37	5.70934026	0.04054105	Ups
16:21315884-21352138	n/a	RUNDC2B	5.70934026	0.04054105	Ups	hsa_circ_0002317
19:53380722-53384056	ENSG00000203326	ZNF525	5.70934026	0.04054105	Ups
20:32309713-32316874	ENSG00000101350	KIF3B	5.713729348	0.04038397	Ups
19:55098784-55103568	ENSG00000125503	PPP1R12C	5.713729348	0.04038397	Ups
9:33351560-33354892	ENSG00000086102	NFX1	5.713729348	0.04038397	Ups	hsa_circ_0086662
22:31712083-31717291	ENSG00000183530	PRR14L	5.731295926	0.039660327	Ups
1:172551512-172570730	ENSG00000094975	SUCO	5.746978724	0.038984539	Ups	hsa_circ_0015265
3:155829688-155834041	ENSG00000169359,ENSG00000284952	SLC33A1	5.746978724	0.038984539	Ups
18:8113486-8143779	ENSG00000173482	PTPRM	5.746978724	0.038984539	Ups	hsa_circ_0002872
16:16033109-16056295	ENSG00000103222	ABCC1	5.746978724	0.038984539	Ups	hsa_circ_0003427
7:92294889-92362273	ENSG00000001629	ANKIB1	5.763647213	0.038261148	Ups
17:40406384-40406942	ENSG00000131747	TOP2A	5.763647213	0.038261148	Ups
12:45331295-45357424	ENSG00000177119	ANO6	5.763647213	0.038261148	Ups
6:170537234-170549113	ENSG00000008018	PSMB1	5.763647213	0.038261148	Ups
8:100259107-100288267	ENSG00000034677	RNF19A	5.763647213	0.038261148	Ups
8:123077111-123084340	ENSG00000156787	TBC1D31	5.763647213	0.038261148	Ups
18:21564203-21568094	ENSG00000141446	ESCO1	5.763647213	0.038261148	Ups
4:39869394-39890364	ENSG00000121892	PDS5A	5.763647213	0.038261148	Ups	hsa_circ_0069505
3:122449574-122467429	ENSG00000114030	KPNA1	5.763647213	0.038261148	Ups	hsa_circ_0067004
18:58165788-58172005	ENSG00000049759	NEDD4L	5.763647213	0.038261148	Ups
7:47344755-47346356	ENSG00000136205	TNS3	5.763647213	0.038261148	Ups	hsa_circ_0080142
18:76441245-76443211	ENSG00000101493	ZNF516	5.763647213	0.038261148	Ups
7:149494204-149621172	n/a	TCONS_l2_00026970	5.763647213	0.038261148	Ups	hsa_circ_0002659
19:38119306-38119882	ENSG00000105738	SIPA1L3	5.763647213	0.038261148	Ups
15:43021275-43025429	ENSG00000159459	UBR1	5.763647213	0.038261148	Ups	hsa_circ_0034857
13:21381434-21391854	ENSG00000180776	ZDHHC20	5.763647213	0.038261148	Ups	hsa_circ_0029668
1:179043715-179054638	ENSG00000116199	FAM20B	5.768240003	0.03811445	Ups	hsa_circ_0015418
10:67932597-68014186	ENSG00000148634	HERC4	5.768240003	0.03811445	Ups
9:77794463-77815770	ENSG00000156052	GNAQ	5.768240003	0.03811445	Ups
1:40190772-40202614	ENSG00000117000	RLF	5.768240003	0.03811445	Ups
4:169537809-169556095	ENSG00000137601	NEK1	5.854289257	0.03477056	Ups
13:49451553-49467960	ENSG00000136169	SETDB2	5.854289257	0.03477056	Ups
1:212863725-212885396	ENSG00000162769	FLVCR1	5.858621075	0.034590065	Ups
8:19457530-19458642	ENSG00000147408	CSGALNACT1	5.858621075	0.034590065	Ups
18:21560859-21584440	ENSG00000141446	ESCO1	5.860466702	0.034471607	Ups
9:110400854-110404552	ENSG00000165124	SVEP1	5.860466702	0.034471607	Ups
7:17309936-17335786	ENSG00000283321,ENSG00000106546	AHR,	5.860466702	0.034471607	Ups
1:96751425-96785254	ENSG00000117569	PTBP2	5.860466702	0.034471607	Ups
10:124942457-124962408	ENSG00000019995	ZRANB1	5.860466702	0.034471607	Ups
6:89846562-89857199	ENSG00000118412	CASP8AP2	5.874317355	0.033964176	Ups
1:235419473-235434280	ENSG00000284770,ENSG00000285053	TBCE,TBCE	5.874317355	0.033964176	Ups
11:102186018-102209564	ENSG00000137693	YAP1	5.874317355	0.033964176	Ups	hsa_circ_0000353
5:139121035-139127853	ENSG00000120725	SIL1	5.874317355	0.033964176	Ups
12:108701124-108718954	ENSG00000110880	CORO1C	5.874317355	0.033964176	Ups
7:6412811-6416921	ENSG00000164535	DAGLB	5.874317355	0.033964176	Ups
3:125313308-125323444	ENSG00000163848	ZNF148	5.881067531	0.033775603	Ups
20:21214535-21215648	ENSG00000088970	KIZ	5.881067531	0.033775603	Ups
8:135521237-135557587	ENSG00000131773	KHDRBS3	5.881067531	0.033775603	Ups
15:66349060-66349437	ENSG00000075131	TIPIN	5.881067531	0.033775603	Ups
17:59731421-59773885	ENSG00000062716	VMP1	5.881067531	0.033775603	Ups
1:247138716-247159813	ENSG00000196418	ZNF124	5.881067531	0.033775603	Ups
11:85996826-86007583	ENSG00000073921	PICALM	5.881067531	0.033775603	Ups
15:90219793-90221765	ENSG00000185033	SEMA4B	5.887110816	0.033497648	Ups
11:78101093-78109581	ENSG00000159063	ALG8	5.887110816	0.033497648	Ups	hsa_circ_0023798
15:50631417-50663046	ENSG00000092439	TRPM7	5.887110816	0.033497648	Ups	hsa_circ_0035204
1:179063927-179064496	ENSG00000116199	FAM20B	5.887110816	0.033497648	Ups
7:66240325-66248646	ENSG00000169902	TPST1	5.887110816	0.033497648	Ups	hsa_circ_0080357
4:55403236-55417985	ENSG00000134851	TMEM165	5.887110816	0.033497648	Ups
1:235341708-235342883	ENSG00000285053	TBCE	5.889383062	0.033426255	Ups
13:75817161-75823873	ENSG00000136153	LMO7	5.904596728	0.03293453	Ups
2:68513080-68545312	ENSG00000169621	APLF	5.904596728	0.03293453	Ups
2:23958301-23977075	ENSG00000173960	UBXN2A	5.904596728	0.03293453	Ups
X:148651999-148662768	ENSG00000155966	AFF2	5.904596728	0.03293453	Ups
8:108214607-108229195	ENSG00000104408	EIF3E	5.910301311	0.032703839	Ups
17:49311312-49312042	ENSG00000198740	ZNF652	5.910301311	0.032703839	Ups	hsa_circ_0044673
1:90937485-90941309	ENSG00000122482	ZNF644	5.910301311	0.032703839	Ups
9:36597222-36607673	ENSG00000165304	MELK	5.910301311	0.032703839	Ups	hsa_circ_0087033
2:241632917-241634079	ENSG00000176946	THAP4	5.937210027	0.031692676	Ups
18:12506477-12535601	ENSG00000134278	SPIRE1	5.937210027	0.031692676	Ups	hsa_circ_0000829
20:43702490-43705358	ENSG00000101057	MYBL2	5.937210027	0.031692676	Ups
10:21713772-21727928	ENSG00000078403	MLLT10	5.937210027	0.031692676	Ups
10:92531748-92537550	ENSG00000119912	IDE	5.937210027	0.031692676	Ups
8:21990350-21994451	ENSG00000130227	XPO7	5.937210027	0.031692676	Ups
X:73577407-73584572	ENSG00000204116	CHIC1	5.937885908	0.031722269	Ups
1:46285362-46286499	ENSG00000132128	LRRC41	5.993570065	0.029817192	Ups
15:76283757-76292700	ENSG00000140374	ETFA	5.997881945	0.029656367	Ups	hsa_circ_0036386
3:11355421-11426926	ENSG00000197548	ATG7	5.997881945	0.029656367	Ups	hsa_circ_0005740
MT:13846-13989	ENSG00000198786	MT-ND5	5.997881945	0.029656367	Ups
1:247157000-247159813	ENSG00000196418	ZNF124	6.021747422	0.028808925	Ups
2:28917893-28929710	ENSG00000163811	WDR43	6.029286451	0.028572502	Ups
9:96509673-96565483	ENSG00000081377	CDC14B	6.029286451	0.028572502	Ups
7:158759486-158799072	ENSG00000117868	ESYT2	6.038419869	0.028249823	Ups
11:70354301-70356254	ENSG00000131626	PPFIA1	6.038419869	0.028249823	Ups
4:77058507-77066405	ENSG00000118816	CCNI	6.038419869	0.028249823	Ups	hsa_circ_0070037
14:99914179-99914697	ENSG00000066629	EML1	6.052388013	0.027836683	Ups
20:21326279-21368590	ENSG00000088930	XRN2	6.052631903	0.027875416	Ups	hsa_circ_0059601
2:120127688-120175004	ENSG00000115109	EPB41L5	6.053023878	0.027790819	Ups
2:214792297-214797117	ENSG00000138376	BARD1	6.053023878	0.027790819	Ups
17:39297127-39343241	ENSG00000108306	FBXL20	6.081590698	0.026944739	Ups
1:62577262-62586624	ENSG00000116641	DOCK7	6.085375616	0.026847693	Ups
8:115587001-115605002	ENSG00000104447	TRPS1	6.085375616	0.026847693	Ups
14:60114700-60125823	ENSG00000126773	PCNX4	6.085375616	0.026847693	Ups
2:45546732-45562756	ENSG00000068784	SRBD1	6.099940086	0.026317043	Ups
13:52417992-52427219	ENSG00000136100	VPS36	6.099940086	0.026317043	Ups
1:176594524-176595595	ENSG00000116183	PAPPA2	6.114031051	0.025864336	Ups	hsa_circ_0015381
20:21340721-21346550	ENSG00000088930	XRN2	6.114031051	0.025864336	Ups	hsa_circ_0059601
6:18256361-18258405	ENSG00000124795	DEK	6.114031051	0.025864336	Ups	hsa_circ_0075796
4:139058669-139073567	ENSG00000109381	ELF2	6.116584424	0.023151222	Ups
2:69328271-69356557	ENSG00000198380	GFPT1	6.155464069	0.024680379	Ups
7:55982210-55984878	ENSG00000146729	NIPSNAP2	6.155464069	0.024680379	Ups
13:30227412-30283791	ENSG00000102781	KATNAL1	6.161087046	0.024462814	Ups
3:12935448-12941865	ENSG00000144711	IQSEC1	6.161087046	0.024462814	Ups
7:34046306-34086092	ENSG00000164619	BMPER	6.187694073	0.023692186	Ups	hsa_circ_0006083
7:29936556-29955360	ENSG00000136193	SCRN1	6.187694073	0.023692186	Ups
1:26760856-26763285	ENSG00000117713	ARID1A	6.194699397	0.023467212	Ups	hsa_circ_0010996
12:77940319-78021862	ENSG00000067798	NAV3	6.194699397	0.023467212	Ups
8:39221610-39257343	ENSG00000197140	ADAM32	6.200665082	0.023292158	Ups
3:172112452-172133546	ENSG00000075420	FNDC3B	6.200665082	0.023292158	Ups	hsa_circ_0067988
2:208285726-208288818	ENSG00000115020	PIKFYVE	6.200665082	0.023292158	Ups
2:144208603-144211579	ENSG00000121964	GTDC1	6.200665082	0.023292158	Ups
4:94573351-94640450	ENSG00000163110	PDLIM5	6.203220609	0.023251736	Ups
1:245858496-245929937	ENSG00000185420	SMYD3	6.215952869	0.02286792	Ups	hsa_circ_0017282
18:51054781-51067187	ENSG00000141646	SMAD4	6.218855483	0.022790984	Ups
4:159186642-159210583	ENSG00000109756	RAPGEF2	6.226427055	0.022648423	Ups
15:43395107-43401850	ENSG00000137822	TUBGCP4	6.237485767	0.022298479	Ups
1:233160283-233236980	ENSG00000135749	PCNX2	6.237485767	0.022298479	Ups	hsa_circ_0016951
10:34372498-34384254	ENSG00000148498	PARD3	6.237485767	0.022298479	Ups
14:74514606-74516941	ENSG00000119681	LTBP2	6.237485767	0.022298479	Ups
1:32810591-32811057	ENSG00000134684	YARS1	6.256909136	0.02179688	Ups
5:41794003-41807438	ENSG00000083720	OXCT1	6.256909136	0.02179688	Ups	hsa_circ_0072362
8:37870420-37877551	ENSG00000156675	RAB11FIP1	6.282305342	0.018832838	Ups
1:31915891-31919658	ENSG00000184007	PTP4A2	6.282305342	0.018832838	Ups
7:7165041-7168063	ENSG00000106392	C1GALT1	6.282305342	0.018832838	Ups
12:29659880-29661379	ENSG00000133687	TMTC1	6.282822935	0.021026808	Ups
6:145888020-145894977	ENSG00000146414	SHPRH	6.285286056	0.021029651	Ups
19:53874828-53875785	ENSG00000179820	MYADM	6.285286056	0.021029651	Ups
2:168138088-168182090	ENSG00000198648	STK39	6.287626546	0.020921433	Ups
17:44154556-44155411	ENSG00000125319	HROB	6.297242879	0.018489223	Ups
15:77158503-77182040	ENSG00000173517	PEAK1	6.326151747	0.019911532	Ups	hsa_circ_0036417
10:91819270-91842391	ENSG00000107854	TNKS2	6.326151747	0.019911532	Ups
3:33684359-33696933	ENSG00000163539	CLASP2	6.328595959	0.017764741	Ups	hsa_circ_0064787
1:12400181-12416827	ENSG00000048707	VPS13D	6.347640375	0.019342529	Ups	hsa_circ_0010002
5:77449760-77464809	ENSG00000164253	WDR41	6.365020296	0.018904053	Ups	hsa_circ_0073105
18:76927037-76960855	ENSG00000130856	ZNF236	6.365020296	0.018904053	Ups	hsa_circ_0048009
20:19990006-19992299	ENSG00000132669	RIN2	6.365020296	0.018904053	Ups
12:11034782-11047188	ENSG00000275778,ENSG00000212127	TAS2R14	6.365020296	0.018904053	Ups
4:52626018-52631144	ENSG00000109189	USP46	6.365020296	0.018904053	Ups
4:94573351-94618191	ENSG00000163110	PDLIM5	6.377806086	0.018598868	Ups
13:19993063-20036909	ENSG00000121741	ZMYM2	6.385552448	0.018436902	Ups
7:92327783-92371607	ENSG00000001629	ANKIB1	6.388643883	0.018406614	Ups
17:19909181-19924517	ENSG00000108599	AKAP10	6.388643883	0.018406614	Ups
5:78128030-78165672	ENSG00000132842	AP3B1	6.390657476	0.018284184	Ups	hsa_circ_0008469
1:108896864-108904254	ENSG00000121957	GPSM2	6.420164495	0.017646383	Ups
13:20064451-20083032	ENSG00000121741	ZMYM2	6.444030422	0.017106066	Ups
3:183747672-183762279	ENSG00000163872	YEATS2	6.450681531	0.016867982	Ups
18:46890580-46891054	ENSG00000078043	PIAS2	6.460302865	0.016655154	Ups	hsa_circ_0047653
2:24556015-24584560	ENSG00000084676	NCOA1	6.475122346	0.016343708	Ups
3:170359699-170384765	ENSG00000136603	SKIL	6.478961682	0.014550023	Ups
10:21713772-21735235	ENSG00000078403	MLLT10	6.4930722	0.014280492	Ups
4:145885678-145903215	ENSG00000151612	ZNF827	6.496006163	0.014253754	Ups
10:74070670-74072852	ENSG00000035403	VCL	6.496006163	0.014253754	Ups
10:68459104-68470163	ENSG00000138346	DNA2	6.534886644	0.01503839	Ups
2:215389801-215390215	ENSG00000115414	FN1	6.534886644	0.01503839	Ups
5:80449591-80474830	ENSG00000039319	ZFYVE16	6.563132639	0.01445675	Ups	hsa_circ_0073199
18:8076455-8143779	ENSG00000173482	PTPRM	6.626807219	0.013225387	Ups	hsa_circ_0002872
3:101656104-101672213	ENSG00000066422	ZBTB11	6.626807219	0.013225387	Ups
3:141512163-141529802	ENSG00000155903	RASA2	6.626807219	0.013225387	Ups
1:30992390-31007102	ENSG00000134644	PUM1	6.629157805	0.013223695	Ups
10:126970702-127127764	ENSG00000150760	DOCK1	6.629157805	0.013223695	Ups
13:20731841-20732121	ENSG00000150456	EEF1AKMT1	6.631830611	0.011793306	Ups
13:30921014-30921846	ENSG00000102802	MEDAG	6.63608232	0.013020473	Ups
7:140046884-140058034	ENSG00000059378	PARP12	6.63608232	0.013020473	Ups	hsa_circ_0082709
4:182600924-182653893	ENSG00000218336	TENM3	6.63608232	0.013020473	Ups
1:176081152-176136547	ENSG00000143207	COP1	6.643872469	0.012883502	Ups	hsa_circ_0015361
2:227491547-227524915	ENSG00000173744	AGFG1	6.643872469	0.012883502	Ups
12:28305649-28391411	ENSG00000123106	CCDC91	6.643872469	0.012883502	Ups	hsa_circ_0006742
2:33309434-33315269	ENSG00000049323	LTBP1	6.643872469	0.012883502	Ups	hsa_circ_0053889
10:91939952-91942568	ENSG00000095564	BTAF1	6.645451658	0.011523553	Ups
3:149846011-149912083	ENSG00000082996	RNF13	6.659665709	0.011326989	Ups
1:22489880-22491533	ENSG00000184677	ZBTB40	6.659724018	0.011290832	Ups
15:49235851-49239367	ENSG00000156958	GALK2	6.665108067	0.012491631	Ups
21:44077693-44080127	ENSG00000160218	TRAPPC10	6.722858149	0.012294536	Ups
7:17309936-17340228	ENSG00000283321,ENSG00000106546	AHR,	6.729668556	0.011423764	Ups
5:176289654-176296320	ENSG00000170085	SIMC1	6.755977376	0.010923379	Ups
10:50433476-50590247	ENSG00000198964	SGMS1	6.803552847	0.010185629	Ups
16:14593301-14604226	ENSG00000140694	PARN	6.81045973	0.008958233	Ups	hsa_circ_0037951
17:4066447-4072756	ENSG00000074755	ZZEF1	6.824141919	0.008772315	Ups	hsa_circ_0041529
4:113609152-113679496	ENSG00000145349	CAMK2D	6.826118874	0.009807749	Ups
9:76500916-76527895	ENSG00000187210	GCNT1	6.830279585	0.009778755	Ups
7:129948315-129948553	ENSG00000186591	UBE2H	6.835239884	0.010288167	Ups
13:41252645-41260915	ENSG00000120662	MTRF1	6.838210091	0.009641314	Ups
4:7868622-7872080	ENSG00000196526	AFAP1	6.839139129	0.010635567	Ups	hsa_circ_0002515
1:117402186-117442325	ENSG00000198162	MAN1A2	6.84153149	0.008556932	Ups
5:171910572-171914405	ENSG00000072803	FBXW11	6.862522463	0.009268182	Ups
18:37066890-37067545	ENSG00000150477	KIAA1328	6.865215233	0.009619982	Ups
2:32377588-32416163	ENSG00000115760	BIRC6	6.865215233	0.009619982	Ups	hsa_circ_0053428
19:34451981-34464131	ENSG00000126261	UBA2	6.895669297	0.009255101	Ups
21:29321221-29321514	ENSG00000156273	BACH1	6.896338668	0.008809514	Ups
10:70152263-70161931	ENSG00000079332	SAR1A	6.897899395	0.0087761	Ups	hsa_circ_0018505
10:79201584-79216274	ENSG00000108175	ZMIZ1	6.898069219	0.009971823	Ups
6:85557976-85574378	ENSG00000135317,ENSG00000271793	SNX14	6.918029054	0.007576534	Ups
19:53380722-53385027	ENSG00000203326	ZNF525	6.938908155	0.008227253	Ups
2:171448681-171476950	ENSG00000115827	DCAF17	6.938908155	0.008227253	Ups
14:101983019-101983609	ENSG00000197102	DYNC1H1	6.947121591	0.008949636	Ups
11:77683710-77693611	ENSG00000048649	RSF1	6.96529859	0.008288506	Ups	hsa_circ_0023718
8:96537300-96538893	ENSG00000169439	SDC2	6.979463548	0.008056441	Ups
8:100709133-100713181	ENSG00000070756	PABPC1	6.982391124	0.007663644	Ups
15:76292431-76295737	ENSG00000140374	ETFA	6.99091381	0.006685938	Ups	hsa_circ_0036386
1:233198939-233252788	ENSG00000135749	PCNX2	6.995781517	0.006674814	Ups	hsa_circ_0016954
6:111405470-111416472	ENSG00000009413	REV3L	6.997725967	0.0066396	Ups
17:46066537-46094701	ENSG00000120071	KANSL1	7.083915019	0.007256082	Ups
14:61726706-61744813	ENSG00000100644	HIF1A	7.115954492	0.007023102	Ups	hsa_circ_0032124
3:194433772-194454392	ENSG00000133657	ATP13A3	7.120546439	0.005381863	Ups
22:16637040-16638740	ENSG00000100181	TPTEP1	7.144087176	0.006842506	Ups
12:45926142-45928859	ENSG00000139218	SCAF11	7.149406631	0.005104333	Ups
10:24619473-24635103	ENSG00000107863	ARHGAP21	7.151112502	0.005117835	Ups
10:24937184-24942436	ENSG00000099256	PRTFDC1	7.181943548	0.004832214	Ups	hsa_circ_0017990
9:111578796-111586165	ENSG00000106853	PTGR1	7.305440355	0.003822092	Ups
3:172251260-172307501	ENSG00000075420	FNDC3B	7.307470488	0.003856195	Ups
14:61721509-61738373	ENSG00000100644	HIF1A	7.325543089	0.003710625	Ups	hsa_circ_0032124
20:34072066-34078553	ENSG00000125970	RALY	7.416966198	0.003093038	Ups	hsa_circ_0060077
15:34915038-34927138	ENSG00000021776	AQR	7.421037506	0.003070999	Ups
3:149872029-149921227	ENSG00000082996	RNF13	7.454128951	0.002872063	Ups
10:91425281-91462184	ENSG00000165338	HECTD2	7.46663432	0.002827803	Ups
2:15461201-15478289	ENSG00000151779	NBAS	7.606718346	0.002102648	Ups	hsa_circ_0052734
1:173992755-173993135	ENSG00000135870	RC3H1	7.779017966	0.001467319	Ups
9:6420912-6460791	ENSG00000147854	UHRF2	7.91038455	0.001111804	Ups	hsa_circ_0086303
6:47503280-47504758	ENSG00000198087	CD2AP	8.093255443	0.000689786	Ups	hsa_circ_0076707
3:196885151-196886694	ENSG00000119231	SENP5	8.376682256	0.000326081	Ups
1:179131311-179133374	ENSG00000143322	ABL2	9.095475249	3.76E-05	Ups	hsa_circ_0015435
